# Supplementary material for: N-(2,6-Diisopropyl­phen­yl)formamide toluene 0.33-solvate
Source: Acta Crystallogr Sect E Struct Rep Online. 2012 Apr 28;68(Pt 5):o1565. doi: 10.1107/S1600536812017527 (PMC3344661; doi:10.1107/S1600536812017527)
Supplement: Supplementary file 1 [file e-68-o1565-sup1.cif]

##############################################################################
#                                                                            #
# This CIF contains the data in a paper accepted for publication in          #
# Acta Crystallographica Section E. It conforms to the requirements of       #
# Notes for Authors for Acta Crystallographica Section E, and has been       #
# peer reviewed under the auspices of the IUCr Commission on Journals.       #
#                                                                            #
# Full details of the Crystallographic Information File format               #
# are given in the paper "The Crystallographic Information File (CIF):       #
# a New Standard Archive File for Crystallography" by S. R. Hall, F. H.      #
# Allen and I. D. Brown [Acta Cryst. (1991), A47, 655-685].                  #
#                                                                            #
# The current version of the core CIF dictionary is obtainable from          #
# ftp://ftp.iucr.org/pub/cif_core.dic.                                       #
#                                                                            #
# Software is freely available for graphical display of the structure(s)     #
# in this CIF. For information consult the CIF software page                 #
# http://www.iucr.org/resources/cif/software.                                #
#                                                                            #
# This file may be used for bona fide research purposes within the           #
# scientific community so long as proper attribution is given to the journal # 
# article from which it was obtained.                                        #
#                                                                            #
##############################################################################
data_global
_audit_creation_method     SHELXL-97
_journal_date_recd_electronic     2012-04-11
_journal_date_accepted     2012-04-19
_journal_name_full     'Acta Crystallographica, Section E'
_journal_year     2012
_journal_volume     68
_journal_issue      5
_journal_page_first     o1565
_journal_page_last     o1565
_journal_paper_category     QO
_journal_paper_doi     10.1107/S1600536812017527
_journal_coeditor_code     SU2409
_publ_contact_author_name     'Jan W. Bats'
_publ_contact_author_address
;
 Institut f\"ur Organische Chemie
 Universit\"at Frankfurt
 Max-von-Laue-Strasse 7
 D-60438 Frankfurt am Main
 Germany
;
_publ_contact_author_email     bats@chemie.uni-frankfurt.de
_publ_contact_author_fax     '+49 69 79829515'
_publ_contact_author_phone     '+49 69 79829124'
_publ_section_title
;
<i>N</i>-(2,6-Diisopropylphenyl)formamide toluene 0.33-solvate
;
loop_
    _publ_author_name
    _publ_author_address
    'Matthias Berger'
;
 Institut f\"ur Anorganische Chemie der Universit\"at Frankfurt
 Max-von-Laue-Strasse 7
 D-60438 Frankfurt am Main
 Germany
;
    'Bats, Jan W.'
;
 Institut f\"ur Organische Chemie
 Universit\"at Frankfurt
 Max-von-Laue-Strasse 7
 D-60438 Frankfurt am Main
 Germany
;
    'Auner, Norbert'
;
 Institut f\"ur Anorganische Chemie der Universit\"at Frankfurt
 Max-von-Laue-Strasse 7
 D-60438 Frankfurt am Main
 Germany
;
data_I
_audit_creation_method     SHELXL-97
_chemical_name_systematic
;
<i>N</i>-(2,6-Diisopropylphenyl)formamide toluene 0.33-solvate
;
_chemical_name_common     ?
_chemical_formula_moiety     'C13 H19 N O, 0.33(C7 H8)'
_chemical_formula_sum     'C15.33 H21.67 N O'
_chemical_formula_iupac     'C13 H19 N O, 0.33C7 H8'
_chemical_formula_weight     236.00
_chemical_melting_point     ?
_symmetry_cell_setting     hexagonal
_symmetry_space_group_name_H-M     'P 61'
_Symmetry_space_group_name_Hall     'P 61'
loop_
    _symmetry_equiv_pos_as_xyz
    'x, y, z'
    '-y, x-y, z+1/3'
    '-x+y, -x, z+2/3'
    '-x, -y, z+1/2'
    'y, -x+y, z+5/6'
    'x-y, x, z+1/6'
_cell_length_a     16.9133(6)
_cell_length_b     16.9133(6)
_cell_length_c     8.4451(4)
_cell_angle_alpha     90.00
_cell_angle_beta     90.00
_cell_angle_gamma     120.00
_cell_volume     2092.2(2)
_cell_formula_units_Z     6
_cell_measurement_reflns_used     8192
_cell_measurement_theta_min     3
_cell_measurement_theta_max     24
_cell_measurement_temperature     185(2)
_exptl_crystal_description     rod
_exptl_crystal_colour     colourless
_exptl_crystal_size_max     0.65
_exptl_crystal_size_mid     0.20
_exptl_crystal_size_min     0.19
_exptl_crystal_density_diffrn     1.124
_exptl_crystal_density_meas     ?
_exptl_crystal_density_method     'not measured'
_exptl_crystal_F_000     772
_exptl_absorpt_coefficient_mu     0.069
_exptl_absorpt_correction_type     multi-scan
_exptl_absorpt_process_details     '(SADABS; Sheldrick, 2000)'
_exptl_absorpt_correction_T_min     0.933
_exptl_absorpt_correction_T_max     0.987
_exptl_special_details     ?
_diffrn_ambient_temperature     185(2)
_diffrn_radiation_type     MoK\a
_diffrn_radiation_wavelength     0.71073
_diffrn_radiation_source     'normal-focus sealed tube'
_diffrn_radiation_monochromator     graphite
_diffrn_measurement_device_type     'Siemens SMART 1K CCD'
_diffrn_measurement_method     \w
_diffrn_detector_area_resol_mean     ?
_diffrn_reflns_number     23771
_diffrn_reflns_av_R_equivalents     0.0573
_diffrn_reflns_av_sigmaI/netI     0.0372
_diffrn_reflns_theta_min     2.41
_diffrn_reflns_theta_max     27.97
_diffrn_reflns_theta_full     27.97
_diffrn_measured_fraction_theta_max     0.977
_diffrn_measured_fraction_theta_full     0.977
_diffrn_reflns_limit_h_min     -21
_diffrn_reflns_limit_h_max     21
_diffrn_reflns_limit_k_min     -22
_diffrn_reflns_limit_k_max     21
_diffrn_reflns_limit_l_min     -11
_diffrn_reflns_limit_l_max     10
_diffrn_standards_number     323
_diffrn_standards_interval_count     ?
_diffrn_standards_interval_time     1600
_diffrn_standards_decay_%     0.0
_refine_special_details
;
Refinement of <i>F</i>^2^ against ALL reflections. The weighted <i>R</i>-factor
<i>wR</i> and goodness of fit <i>S</i> are based on <i>F</i>^2^, conventional
<i>R</i>-factors <i>R</i> are based on <i>F</i>, with <i>F</i> set to zero for
negative <i>F</i>^2^. The threshold expression of <i>F</i>^2^ >
\s(<i>F</i>^2^) is used only for calculating <i>R</i>-factors(gt) <i>etc</i>.
and is not relevant to the choice of reflections for refinement.
<i>R</i>-factors based on <i>F</i>^2^ are statistically about twice as large
as those based on <i>F</i>, and <i>R</i>- factors based on ALL data will be
even larger.
;
_reflns_number_total     1748
_reflns_number_gt     1503
_reflns_threshold_expression     I>2\s(I)
_refine_ls_structure_factor_coef     Fsqd
_refine_ls_matrix_type     full
_refine_ls_R_factor_all     0.0750
_refine_ls_R_factor_gt     0.0581
_refine_ls_wR_factor_gt     0.1191
_refine_ls_wR_factor_ref     0.1246
_refine_ls_goodness_of_fit_ref     1.075
_refine_ls_restrained_S_all     1.075
_refine_ls_number_reflns     1748
_refine_ls_number_parameters     144
_refine_ls_number_restraints     1
_refine_ls_hydrogen_treatment     mixed
_refine_ls_weighting_scheme     calc
_refine_ls_weighting_details
              'calc w=1/[\s^2^(Fo^2^)+(0.06P)^2^+0.4P] where P=(Fo^2^+2Fc^2^)/3'
_atom_sites_solution_hydrogens     geom
_atom_sites_solution_primary     direct
_atom_sites_solution_secondary     difmap
_refine_ls_shift/su_max     0.000
_refine_ls_shift/su_mean     0.000
_refine_diff_density_max     0.156
_refine_diff_density_min     -0.164
_refine_ls_extinction_method     none
_refine_ls_extinction_coef     ?
loop_
    _atom_type_symbol
    _atom_type_description
    _atom_type_scat_dispersion_real
    _atom_type_scat_dispersion_imag
    _atom_type_scat_source
    'C' 'C' 0.0033 0.0016
                         'International Tables Vol C Tables 4.2.6.8 and 6.1.1.4'
    'H' 'H' 0.0000 0.0000
                         'International Tables Vol C Tables 4.2.6.8 and 6.1.1.4'
    'N' 'N' 0.0061 0.0033
                         'International Tables Vol C Tables 4.2.6.8 and 6.1.1.4'
    'O' 'O' 0.0106 0.0060
                         'International Tables Vol C Tables 4.2.6.8 and 6.1.1.4'
_computing_data_collection     'SMART (Siemens, 1995)'
_computing_cell_refinement     'SAINT (Siemens, 1995)'
_computing_data_reduction     'SAINT (Siemens, 1995)'
_computing_structure_solution     'SHELXS97 (Sheldrick, 2008)'
_computing_structure_refinement     'SHELXL97 (Sheldrick, 2008)'
_computing_molecular_graphics     'SHELXTL (Sheldrick, 2008)'
_computing_publication_material     'SHELXL97 (Sheldrick, 2008)'
loop_
    _atom_site_type_symbol
    _atom_site_label
    _atom_site_fract_x
    _atom_site_fract_y
    _atom_site_fract_z
    _atom_site_U_iso_or_equiv
    _atom_site_adp_type
    _atom_site_calc_flag
    _atom_site_refinement_flags
    _atom_site_occupancy
    _atom_site_symmetry_multiplicity
    _atom_site_disorder_assembly
    _atom_site_disorder_group
    O O1 0.08661(11) 0.55915(13) 0.1114(2) 0.0375(5) Uani d . 1 1 . .
    N N1 -0.02094(15) 0.50925(15) 0.3050(3) 0.0315(5) Uani d . 1 1 . .
    H H1A -0.0291(19) 0.496(2) 0.397(4) 0.034(8) Uiso d . 1 1 . .
    C C1 -0.09762(16) 0.49482(18) 0.2086(3) 0.0297(6) Uani d . 1 1 . .
    C C2 -0.16677(16) 0.40479(18) 0.1800(3) 0.0323(6) Uani d . 1 1 . .
    C C3 -0.24197(17) 0.3921(2) 0.0909(3) 0.0410(7) Uani d . 1 1 . .
    H H3A -0.2899 0.3320 0.0689 0.049 Uiso calc R 1 1 . .
    C C4 -0.24742(19) 0.4656(2) 0.0349(4) 0.0464(8) Uani d . 1 1 . .
    H H4A -0.2995 0.4556 -0.0238 0.056 Uiso calc R 1 1 . .
    C C5 -0.17845(19) 0.5530(2) 0.0628(4) 0.0458(7) Uani d . 1 1 . .
    H H5A -0.1830 0.6028 0.0212 0.055 Uiso calc R 1 1 . .
    C C6 -0.10153(17) 0.57032(19) 0.1513(3) 0.0375(6) Uani d . 1 1 . .
    C C7 -0.15810(18) 0.32460(18) 0.2384(3) 0.0387(6) Uani d . 1 1 . .
    H H7A -0.1271 0.3417 0.3438 0.046 Uiso calc R 1 1 . .
    C C8 -0.2497(2) 0.2370(2) 0.2604(4) 0.0532(8) Uani d . 1 1 . .
    H H8A -0.2893 0.2495 0.3281 0.080 Uiso calc R 1 1 . .
    H H8B -0.2398 0.1904 0.3103 0.080 Uiso calc R 1 1 . .
    H H8C -0.2789 0.2150 0.1570 0.080 Uiso calc R 1 1 . .
    C C9 -0.0972(2) 0.3076(2) 0.1255(4) 0.0480(8) Uani d . 1 1 . .
    H H9A -0.0378 0.3636 0.1155 0.072 Uiso calc R 1 1 . .
    H H9B -0.1263 0.2900 0.0212 0.072 Uiso calc R 1 1 . .
    H H9C -0.0884 0.2585 0.1676 0.072 Uiso calc R 1 1 . .
    C C10 -0.02693(19) 0.6683(2) 0.1845(4) 0.0443(7) Uani d . 1 1 . .
    H H10A 0.0267 0.6660 0.2289 0.053 Uiso calc R 1 1 . .
    C C11 -0.0572(3) 0.7136(2) 0.3082(6) 0.0721(11) Uani d . 1 1 . .
    H H11A -0.0756 0.6768 0.4052 0.108 Uiso calc R 1 1 . .
    H H11B -0.1090 0.7181 0.2670 0.108 Uiso calc R 1 1 . .
    H H11C -0.0065 0.7748 0.3317 0.108 Uiso calc R 1 1 . .
    C C12 0.0049(3) 0.7257(3) 0.0336(6) 0.0755(12) Uani d . 1 1 . .
    H H12A 0.0159 0.6919 -0.0494 0.113 Uiso calc R 1 1 . .
    H H12B 0.0615 0.7830 0.0551 0.113 Uiso calc R 1 1 . .
    H H12C -0.0423 0.7392 -0.0018 0.113 Uiso calc R 1 1 . .
    C C13 0.06249(17) 0.53788(17) 0.2494(3) 0.0319(6) Uani d . 1 1 . .
    H H13A 0.1072 0.5423 0.3224 0.038 Uiso calc R 1 1 . .
loop_
    _atom_site_aniso_label
    _atom_site_aniso_U_11
    _atom_site_aniso_U_22
    _atom_site_aniso_U_33
    _atom_site_aniso_U_12
    _atom_site_aniso_U_13
    _atom_site_aniso_U_23
    O1 0.0290(9) 0.0517(11) 0.0258(10) 0.0156(9) -0.0015(8) -0.0027(8)
    N1 0.0328(12) 0.0378(12) 0.0192(11) 0.0141(10) -0.0025(9) -0.0013(10)
    C1 0.0236(12) 0.0416(14) 0.0241(13) 0.0166(10) 0.0014(10) -0.0033(11)
    C2 0.0269(12) 0.0433(14) 0.0218(12) 0.0138(11) 0.0042(10) -0.0044(11)
    C3 0.0291(13) 0.0561(17) 0.0313(15) 0.0163(13) -0.0002(12) -0.0094(14)
    C4 0.0287(14) 0.075(2) 0.0391(16) 0.0288(15) -0.0051(12) -0.0067(15)
    C5 0.0412(16) 0.0625(18) 0.0452(18) 0.0345(15) 0.0027(14) 0.0055(15)
    C6 0.0311(13) 0.0508(16) 0.0337(15) 0.0227(12) 0.0050(11) 0.0009(13)
    C7 0.0377(14) 0.0409(15) 0.0301(14) 0.0141(12) -0.0028(12) -0.0046(12)
    C8 0.0514(18) 0.0426(16) 0.0497(18) 0.0117(14) 0.0077(16) -0.0040(15)
    C9 0.0461(16) 0.0455(16) 0.0511(19) 0.0219(13) 0.0010(15) -0.0035(15)
    C10 0.0391(15) 0.0446(16) 0.0546(19) 0.0250(13) 0.0054(14) 0.0076(15)
    C11 0.064(2) 0.0493(18) 0.082(3) 0.0127(16) 0.012(2) -0.016(2)
    C12 0.073(2) 0.066(2) 0.077(3) 0.026(2) 0.022(2) 0.023(2)
    C13 0.0275(12) 0.0368(14) 0.0280(13) 0.0134(11) -0.0070(10) -0.0054(11)
_geom_special_details
;
All e.s.d.'s (except the e.s.d. in the dihedral angle between two l.s. planes)
are estimated using the full covariance matrix. The cell e.s.d.'s are taken
into account individually in the estimation of e.s.d.'s in distances, angles
and torsion angles; correlations between e.s.d.'s in cell parameters are only
used when they are defined by crystal symmetry. An approximate (isotropic)
treatment of cell e.s.d.'s is used for estimating e.s.d.'s involving l.s.
planes.
;
loop_
    _geom_bond_atom_site_label_1
    _geom_bond_atom_site_label_2
    _geom_bond_site_symmetry_2
    _geom_bond_distance
    _geom_bond_publ_flag
    O1 C13 . 1.227(3) ?
    N1 C13 . 1.328(4) ?
    N1 C1 . 1.445(3) ?
    N1 H1A . 0.80(4) ?
    C1 C6 . 1.398(4) ?
    C1 C2 . 1.401(4) ?
    C2 C3 . 1.399(4) ?
    C2 C7 . 1.517(4) ?
    C3 C4 . 1.375(4) ?
    C3 H3A . 0.9500 ?
    C4 C5 . 1.371(4) ?
    C4 H4A . 0.9500 ?
    C5 C6 . 1.399(4) ?
    C5 H5A . 0.9500 ?
    C6 C10 . 1.525(4) ?
    C7 C8 . 1.528(4) ?
    C7 C9 . 1.532(4) ?
    C7 H7A . 1.0000 ?
    C8 H8A . 0.9800 ?
    C8 H8B . 0.9800 ?
    C8 H8C . 0.9800 ?
    C9 H9A . 0.9800 ?
    C9 H9B . 0.9800 ?
    C9 H9C . 0.9800 ?
    C10 C11 . 1.527(5) ?
    C10 C12 . 1.528(5) ?
    C10 H10A . 1.0000 ?
    C11 H11A . 0.9800 ?
    C11 H11B . 0.9800 ?
    C11 H11C . 0.9800 ?
    C12 H12A . 0.9800 ?
    C12 H12B . 0.9800 ?
    C12 H12C . 0.9800 ?
    C13 H13A . 0.9500 ?
loop_
    _geom_angle_atom_site_label_1
    _geom_angle_atom_site_label_2
    _geom_angle_atom_site_label_3
    _geom_angle_site_symmetry_1
    _geom_angle_site_symmetry_3
    _geom_angle
    _geom_angle_publ_flag
    C13 N1 C1 . . 124.2(2) ?
    C13 N1 H1A . . 117(2) ?
    C1 N1 H1A . . 119(2) ?
    C6 C1 C2 . . 122.6(2) ?
    C6 C1 N1 . . 119.3(2) ?
    C2 C1 N1 . . 118.1(2) ?
    C3 C2 C1 . . 117.4(2) ?
    C3 C2 C7 . . 121.6(2) ?
    C1 C2 C7 . . 120.9(2) ?
    C4 C3 C2 . . 120.9(3) ?
    C4 C3 H3A . . 119.6 ?
    C2 C3 H3A . . 119.6 ?
    C5 C4 C3 . . 120.7(3) ?
    C5 C4 H4A . . 119.7 ?
    C3 C4 H4A . . 119.7 ?
    C4 C5 C6 . . 121.2(3) ?
    C4 C5 H5A . . 119.4 ?
    C6 C5 H5A . . 119.4 ?
    C1 C6 C5 . . 117.2(3) ?
    C1 C6 C10 . . 122.5(2) ?
    C5 C6 C10 . . 120.2(3) ?
    C2 C7 C8 . . 113.7(2) ?
    C2 C7 C9 . . 109.9(2) ?
    C8 C7 C9 . . 110.2(2) ?
    C2 C7 H7A . . 107.6 ?
    C8 C7 H7A . . 107.6 ?
    C9 C7 H7A . . 107.6 ?
    C7 C8 H8A . . 109.5 ?
    C7 C8 H8B . . 109.5 ?
    H8A C8 H8B . . 109.5 ?
    C7 C8 H8C . . 109.5 ?
    H8A C8 H8C . . 109.5 ?
    H8B C8 H8C . . 109.5 ?
    C7 C9 H9A . . 109.5 ?
    C7 C9 H9B . . 109.5 ?
    H9A C9 H9B . . 109.5 ?
    C7 C9 H9C . . 109.5 ?
    H9A C9 H9C . . 109.5 ?
    H9B C9 H9C . . 109.5 ?
    C6 C10 C11 . . 111.6(2) ?
    C6 C10 C12 . . 112.0(3) ?
    C11 C10 C12 . . 110.6(3) ?
    C6 C10 H10A . . 107.5 ?
    C11 C10 H10A . . 107.5 ?
    C12 C10 H10A . . 107.5 ?
    C10 C11 H11A . . 109.5 ?
    C10 C11 H11B . . 109.5 ?
    H11A C11 H11B . . 109.5 ?
    C10 C11 H11C . . 109.5 ?
    H11A C11 H11C . . 109.5 ?
    H11B C11 H11C . . 109.5 ?
    C10 C12 H12A . . 109.5 ?
    C10 C12 H12B . . 109.5 ?
    H12A C12 H12B . . 109.5 ?
    C10 C12 H12C . . 109.5 ?
    H12A C12 H12C . . 109.5 ?
    H12B C12 H12C . . 109.5 ?
    O1 C13 N1 . . 125.4(2) ?
    O1 C13 H13A . . 117.3 ?
    N1 C13 H13A . . 117.3 ?
loop_
    _geom_torsion_atom_site_label_1
    _geom_torsion_atom_site_label_2
    _geom_torsion_atom_site_label_3
    _geom_torsion_atom_site_label_4
    _geom_torsion_site_symmetry_1
    _geom_torsion_site_symmetry_2
    _geom_torsion_site_symmetry_3
    _geom_torsion_site_symmetry_4
    _geom_torsion
    _geom_torsion_publ_flag
    C13 N1 C1 C6 . . . . -73.6(3) ?
    C13 N1 C1 C2 . . . . 108.2(3) ?
    C6 C1 C2 C3 . . . . -0.3(4) ?
    N1 C1 C2 C3 . . . . 177.9(2) ?
    C6 C1 C2 C7 . . . . 177.4(2) ?
    N1 C1 C2 C7 . . . . -4.4(3) ?
    C1 C2 C3 C4 . . . . -0.3(4) ?
    C7 C2 C3 C4 . . . . -178.0(3) ?
    C2 C3 C4 C5 . . . . 1.1(4) ?
    C3 C4 C5 C6 . . . . -1.2(5) ?
    C2 C1 C6 C5 . . . . 0.2(4) ?
    N1 C1 C6 C5 . . . . -178.0(2) ?
    C2 C1 C6 C10 . . . . 179.1(3) ?
    N1 C1 C6 C10 . . . . 0.9(4) ?
    C4 C5 C6 C1 . . . . 0.6(4) ?
    C4 C5 C6 C10 . . . . -178.3(3) ?
    C3 C2 C7 C8 . . . . -26.6(4) ?
    C1 C2 C7 C8 . . . . 155.8(2) ?
    C3 C2 C7 C9 . . . . 97.4(3) ?
    C1 C2 C7 C9 . . . . -80.1(3) ?
    C1 C6 C10 C11 . . . . -105.1(3) ?
    C5 C6 C10 C11 . . . . 73.8(4) ?
    C1 C6 C10 C12 . . . . 130.3(3) ?
    C5 C6 C10 C12 . . . . -50.8(4) ?
    C1 N1 C13 O1 . . . . 3.0(4) ?
loop_
    _geom_hbond_atom_site_label_D
    _geom_hbond_atom_site_label_H
    _geom_hbond_atom_site_label_A
    _geom_hbond_site_symmetry_A
    _geom_hbond_distance_DH
    _geom_hbond_distance_HA
    _geom_hbond_distance_DA
    _geom_hbond_angle_DHA
    N1 H1A O1 4_565 0.80(4) 2.05(4) 2.826(3) 164(3)
    C4 H4A O1 5_454 0.95 2.56 3.418(3) 150
    C13 H13A C3 4_565 0.95 3.01 3.917(4) 161
    C13 H13A C4 4_565 0.95 3.03 3.973(4) 173
_iucr_refine_instructions_details
;
TITL km in P6(1)
CELL 0.71073  16.9133  16.9133   8.4451  90.000  90.000 120.000
ZERR    6.00   0.0006   0.0006   0.0004   0.000   0.000   0.000
LATT -1
SYMM -Y, X-Y, 0.33333+Z
SYMM -X+Y, -X, 0.66667+Z
SYMM -X, -Y, 0.5+Z
SYMM Y, -X+Y, 0.83333+Z
SYMM X-Y, X, 0.16667+Z
SFAC C H N O
UNIT 92 130 6 6
TEMP -88
MERG 3
OMIT 0 1 0
OMIT -2 56
L.S. 4
BOND $H
FMAP 2
PLAN 20
EQIV $1 -X, 1.0-Y, 0.5+Z
EQIV $2 -1.0+Y, -X+Y, -0.16667+Z
HTAB N1 O1_$1
HTAB C4 O1_$2
HTAB C13 C3_$1
HTAB C13 C4_$1
CONF
ACTA
WGHT    0.060000    0.400000
FVAR       8.61141
O1    4    0.086613    0.559148    0.111443    11.00000    0.02902    0.05174 =
         0.02576   -0.00265   -0.00152    0.01562
N1    3   -0.020942    0.509250    0.305009    11.00000    0.03276    0.03780 =
         0.01920   -0.00125   -0.00251    0.01408
H1A   2   -0.029068    0.496420    0.396712    11.00000    0.03411
C1    1   -0.097622    0.494818    0.208556    11.00000    0.02361    0.04162 =
         0.02408   -0.00330    0.00135    0.01656
C2    1   -0.166769    0.404789    0.179982    11.00000    0.02691    0.04329 =
         0.02184   -0.00435    0.00421    0.01382
C3    1   -0.241969    0.392126    0.090914    11.00000    0.02905    0.05609 =
         0.03134   -0.00935   -0.00016    0.01630
AFIX  43
H3A   2   -0.289915    0.331966    0.068857    11.00000   -1.20000
AFIX   0
C4    1   -0.247422    0.465564    0.034877    11.00000    0.02871    0.07511 =
         0.03908   -0.00669   -0.00508    0.02884
AFIX  43
H4A   2   -0.299540    0.455599   -0.023809    11.00000   -1.20000
AFIX   0
C5    1   -0.178451    0.553008    0.062790    11.00000    0.04117    0.06248 =
         0.04516    0.00549    0.00273    0.03452
AFIX  43
H5A   2   -0.182982    0.602793    0.021247    11.00000   -1.20000
AFIX   0
C6    1   -0.101529    0.570322    0.151283    11.00000    0.03109    0.05080 =
         0.03365    0.00093    0.00503    0.02270
C7    1   -0.158100    0.324603    0.238351    11.00000    0.03771    0.04094 =
         0.03014   -0.00463   -0.00275    0.01413
AFIX  13
H7A   2   -0.127074    0.341661    0.343784    11.00000   -1.20000
AFIX   0
C8    1   -0.249731    0.237025    0.260419    11.00000    0.05142    0.04265 =
         0.04969   -0.00398    0.00773    0.01173
AFIX 137
H8A   2   -0.289302    0.249492    0.328121    11.00000   -1.50000
H8B   2   -0.239769    0.190394    0.310251    11.00000   -1.50000
H8C   2   -0.278888    0.215023    0.157038    11.00000   -1.50000
AFIX   0
C9    1   -0.097164    0.307630    0.125519    11.00000    0.04610    0.04546 =
         0.05110   -0.00347    0.00100    0.02186
AFIX 137
H9A   2   -0.037788    0.363554    0.115530    11.00000   -1.50000
H9B   2   -0.126293    0.289953    0.021237    11.00000   -1.50000
H9C   2   -0.088444    0.258529    0.167636    11.00000   -1.50000
AFIX   0
C10   1   -0.026927    0.668282    0.184470    11.00000    0.03909    0.04456 =
         0.05463    0.00757    0.00535    0.02497
AFIX  13
H10A  2    0.026681    0.665978    0.228942    11.00000   -1.20000
AFIX   0
C11   1   -0.057202    0.713562    0.308186    11.00000    0.06438    0.04930 =
         0.08174   -0.01575    0.01183    0.01268
AFIX 137
H11A  2   -0.075573    0.676826    0.405171    11.00000   -1.50000
H11B  2   -0.108980    0.718082    0.267047    11.00000   -1.50000
H11C  2   -0.006480    0.774835    0.331724    11.00000   -1.50000
AFIX   0
C12   1    0.004862    0.725748    0.033565    11.00000    0.07335    0.06555 =
         0.07657    0.02329    0.02161    0.02638
AFIX 137
H12A  2    0.015864    0.691859   -0.049371    11.00000   -1.50000
H12B  2    0.061458    0.783026    0.055066    11.00000   -1.50000
H12C  2   -0.042349    0.739214   -0.001774    11.00000   -1.50000
AFIX   0
C13   1    0.062485    0.537875    0.249371    11.00000    0.02749    0.03676 =
         0.02797   -0.00536   -0.00698    0.01344
AFIX  43
H13A  2    0.107220    0.542252    0.322419    11.00000   -1.20000
HKLF 4
REM  km in P6(1)
REM R1 =  0.0581 for   1503 Fo > 4sig(Fo)  and  0.0750 for all   1748 data
REM    144 parameters refined using      1 restraints
END
WGHT      0.0582      0.3446
REM Highest difference peak  0.156,  deepest hole -0.164,  1-sigma level  0.035
Q1    1  -0.1413  0.4447  0.2428  11.00000  0.05    0.16
Q2    1  -0.1053  0.5385  0.2436  11.00000  0.05    0.14
Q3    1  -0.1121  0.4486  0.1482  11.00000  0.05    0.13
Q4    1  -0.1689  0.6811  0.1610  11.00000  0.05    0.13
Q5    1   0.0245  0.3925  0.0481  11.00000  0.05    0.12
Q6    1   0.0194  0.8289  0.3948  11.00000  0.05    0.12
Q7    1  -0.1564  0.7469  0.1478  11.00000  0.05    0.12
Q8    1  -0.1498  0.5658  0.1666  11.00000  0.05    0.11
Q9    1  -0.0621  0.5079  0.2494  11.00000  0.05    0.11
Q10   1  -0.0472  0.7806  0.3091  11.00000  0.05    0.11
Q11   1  -0.0382  0.7196 -0.0556  11.00000  0.05    0.11
Q12   1  -0.1553  0.5919  0.3876  11.00000  0.05    0.11
Q13   1  -0.1169  0.6656 -0.0332  11.00000  0.05    0.11
Q14   1   0.0822  0.6218  0.3653  11.00000  0.05    0.11
Q15   1   0.0653  0.7664 -0.0760  11.00000  0.05    0.11
Q16   1   0.0182  0.7864  0.4654  11.00000  0.05    0.11
Q17   1   0.0813  0.7930  0.4126  11.00000  0.05    0.11
Q18   1  -0.0308  0.7712  0.2389  11.00000  0.05    0.11
Q19   1   0.0908  0.7479  0.3321  11.00000  0.05    0.10
Q20   1  -0.0777  0.2080  0.0347  11.00000  0.05    0.10
;
