# Supplementary material for: N-(2,6-Diisopropyl­phen­yl)formamide toluene 0.33-solvate
Source: Acta Crystallogr Sect E Struct Rep Online. 2012 Apr 28;68(Pt 5):o1565. doi: 10.1107/S1600536812017527 (PMC3344661; doi:10.1107/S1600536812017527)
Supplement: Supplementary file 2 [file e-68-o1565-Isup2.hkl]

#
# h,k,l, Fc-squared, Fo-squared, sigma(Fo-squared) and status flag
#
data_I
_shelx_title ' (I)       P 61         R = 0.06                    '
_shelx_refln_list_code   4
_shelx_F_calc_maximum    115.61
_exptl_crystal_F_000     672.00
_reflns_d_resolution_high    0.7577

loop_
 _symmetry_equiv_pos_as_xyz
 x,y,z                         
 x-y,x,1/6+z                   
 -y,x-y,1/3+z                  
 -x,-y,1/2+z                   
 -x+y,-x,2/3+z                 
 y,-x+y,5/6+z                  

_cell_length_a 16.91330
_cell_length_b  16.9133
_cell_length_c   8.4451
_cell_angle_alpha   90.000
_cell_angle_beta   90.000
_cell_angle_gamma  120.000

_shelx_F_squared_multiplier     0.010

loop_
 _refln_index_h
 _refln_index_k
 _refln_index_l
 _refln_F_squared_calc
 _refln_F_squared_meas
 _refln_F_squared_sigma
 _refln_observed_status
 _refln_sint/lambda
  -1   2   0   147102.66   217790.98    538.00 o   0.05913
   0   2   0   217565.98   157377.98   7170.00 o   0.06827
  -2   3   0     1673.46     2644.00    784.00 o   0.09032
  -1   3   0    40564.95    42009.00    411.00 o   0.09032
   0   3   0    18354.25    17608.00    514.00 o   0.10241
  -3   4   0   172693.61   190668.00   2730.00 o   0.12308
  -2   4   0    24304.89    19491.00    251.00 o   0.11825
  -1   4   0    12199.33    18287.00    387.00 o   0.12308
   0   4   0   939804.31   901822.00  10340.00 o   0.13654
  -4   5   0       38.07      323.00    110.00 o   0.15643
  -3   5   0    61319.61    60158.00    704.00 o   0.14879
  -2   5   0   344950.94   332580.00   3556.00 o   0.14879
  -1   5   0    16441.71    13902.00    269.00 o   0.15643
   0   5   0   403060.19   372427.00   4431.00 o   0.17068
  -5   6   0    15896.54    17626.00    281.00 o   0.19006
  -4   6   0    26117.73    27005.00    356.00 o   0.18063
  -3   6   0   190314.25   185483.00   1985.00 o   0.17738
  -2   6   0    33834.88    30084.00    452.00 o   0.18063
  -1   6   0     7096.28     6463.00    192.00 o   0.19006
   0   6   0    32579.08    34022.00    507.00 o   0.20482
  -6   7   0   150029.27   152226.00   1859.00 o   0.22384
  -5   7   0   440846.09   455959.00   5263.00 o   0.21318
  -4   7   0     1354.43     1900.00    173.00 o   0.20764
  -3   7   0   107824.04   116253.99   1370.00 o   0.20764
  -2   7   0     1005.34     1421.00    194.00 o   0.21318
  -1   7   0     3494.20     3268.00    156.00 o   0.22384
   0   7   0     6925.62     6816.00    218.00 o   0.23895
  -7   8   0     6191.50     4923.00    222.00 o   0.25772
  -6   8   0       59.95      186.00    140.00 o   0.24616
  -5   8   0    14262.86    11673.00    314.00 o   0.23895
  -4   8   0   108395.25   107137.00   1314.00 o   0.23650
  -3   8   0   160508.30   164829.00   1883.00 o   0.23895
  -2   8   0    10208.34    10432.00    276.00 o   0.24616
  -1   8   0    10385.08    11661.00    272.00 o   0.25772
   0   8   0      174.04      171.00    128.00 o   0.27309
  -8   9   0    40200.13    41058.00    591.00 o   0.29166
  -7   9   0    28519.46    31140.00    541.00 o   0.27941
  -6   9   0    17194.49    17311.00    328.00 o   0.27095
  -5   9   0        0.13      326.00    165.00 o   0.26661
  -4   9   0   267290.13   288182.97   3149.00 o   0.26661
  -3   9   0     4871.62     5975.00    214.00 o   0.27095
  -2   9   0     1146.16     1732.00    207.00 o   0.27941
  -1   9   0      569.42      984.00    382.00 o   0.29166
   0   9   0     1140.76     1328.00    202.00 o   0.30722
  -9  10   0    13917.52    15237.00    427.00 o   0.32564
  -8  10   0     2914.37     2856.00    193.00 o   0.31286
  -7  10   0     2022.74     1000.00    168.00 o   0.30341
  -6  10   0      387.81     1068.00    197.00 o   0.29759
  -5  10   0    43067.37    48912.00    690.00 o   0.29563
  -4  10   0    35275.95    38048.00    571.00 o   0.29759
  -3  10   0    43450.42    49558.00    730.00 o   0.30341
  -2  10   0    16403.59    17635.00    465.00 o   0.31286
  -1  10   0      463.20      664.00    209.00 o   0.32564
   0  10   0     7275.17     7752.00    349.00 o   0.34136
 -10  11   0       25.01      347.00    258.00 o   0.35964
  -9  11   0    20793.26    18027.00    478.00 o   0.34644
  -8  11   0     3819.38     4232.00    276.00 o   0.33620
  -7  11   0    14261.91    13570.00    387.00 o   0.32919
  -6  11   0      952.18     1130.00    175.00 o   0.32564
  -5  11   0     9203.28     8144.00    306.00 o   0.32564
  -4  11   0    27984.91    29133.00    572.00 o   0.32919
  -3  11   0    18674.52    18072.00    428.00 o   0.33620
  -2  11   0     8353.78     6960.00    340.00 o   0.34644
  -1  11   0     9089.01     8757.00    369.00 o   0.35964
   0  11   0     2077.43     2267.00    269.00 o   0.37549
 -11  12   0    25807.75    25851.00    625.00 o   0.39367
 -10  12   0      926.20     1191.00    259.00 o   0.38012
  -9  12   0     2833.77     3590.00    297.00 o   0.36924
  -8  12   0     1457.46     1083.00    220.00 o   0.36126
  -7  12   0     1267.85     1755.00    231.00 o   0.35639
  -6  12   0     2936.97     2335.00    266.00 o   0.35475
  -5  12   0     4038.49     3654.00    249.00 o   0.35639
  -4  12   0    14750.44    15174.00    427.00 o   0.36126
  -3  12   0      319.34      490.00    293.00 o   0.36924
  -2  12   0    42247.05    39061.00    800.00 o   0.38012
  -1  12   0    10757.16     9748.00    432.00 o   0.39367
   0  12   0    41478.72    40184.00    798.00 o   0.40963
 -12  13   0     6754.19     6900.00    409.00 o   0.42772
 -11  13   0    18211.08    17474.00    545.00 o   0.41388
 -10  13   0       35.57      119.00    337.00 o   0.40246
  -9  13   0     5505.16     4875.00    320.00 o   0.39367
  -8  13   0      248.33      755.00    265.00 o   0.38771
  -7  13   0    27542.01    28233.00    699.00 o   0.38469
  -6  13   0    20424.81    20088.00    488.00 o   0.38469
  -5  13   0     7142.91     6791.00    395.00 o   0.38771
  -4  13   0    16571.12    15555.00    503.00 o   0.39367
  -3  13   0     3231.21     3135.00    344.00 o   0.40246
  -2  13   0      460.59      441.00    293.00 o   0.41388
  -1  13   0    40444.79    39175.00    843.00 o   0.42772
   0  13   0     4916.90     4989.00    379.00 o   0.44377
 -13  14   0      148.63     1022.00    345.00 o   0.46178
 -12  14   0     6661.06     6888.00    406.00 o   0.44769
 -11  14   0     2308.42     1460.00    311.00 o   0.43582
 -10  14   0      987.04     1631.00    313.00 o   0.42636
  -9  14   0     1814.88     1225.00    367.00 o   0.41947
  -8  14   0     6548.54     6846.00    445.00 o   0.41528
  -7  14   0      897.47     1019.00    305.00 o   0.41388
  -6  14   0      332.74      686.00    377.00 o   0.41528
  -5  14   0     7870.10     8023.00    430.00 o   0.41947
  -4  14   0     8759.94     8031.00    436.00 o   0.42636
  -3  14   0     6233.38     6146.00    452.00 o   0.43582
  -2  14   0    18350.38    16493.00    569.00 o   0.44769
  -1  14   0     1552.00     1866.00    356.00 o   0.46178
   0  14   0    17604.52    16475.00    621.00 o   0.47790
 -14  15   0    24230.74    21142.00    719.00 o   0.49585
 -13  15   0      626.41     1037.00    551.00 o   0.48155
 -12  15   0      478.18      902.00    359.00 o   0.46929
 -11  15   0     3139.34     2928.00    344.00 o   0.45925
 -10  15   0    11278.34    10051.00    470.00 o   0.45158
  -9  15   0     1647.48     1178.00    366.00 o   0.44638
  -8  15   0     1279.51     1445.00    383.00 o   0.44377
  -7  15   0    12051.11    10327.00    576.00 o   0.44377
  -6  15   0    32144.08    30043.00   1069.00 o   0.44638
  -5  15   0      326.57      690.00    342.00 o   0.45158
  -4  15   0   108089.82   105319.99   1979.00 o   0.45925
  -3  15   0    42469.79    43203.00   1261.00 o   0.46929
  -2  15   0     6791.26     7370.00    658.00 o   0.48155
  -1  15   0     9098.64     9481.00    528.00 o   0.49585
   0  15   0     3663.05     4454.00    451.00 o   0.51204
 -15  16   0     2872.56     4607.00    504.00 o   0.52993
 -14  16   0       25.08      337.00    465.00 o   0.51544
 -13  16   0     4790.43     5138.00    479.00 o   0.50285
 -12  16   0    14414.46    14446.00    663.00 o   0.49231
 -11  16   0     4018.05     4602.00    547.00 o   0.48396
 -10  16   0     5847.04     5796.00    500.00 o   0.47790
  -9  16   0      200.85      375.00    407.00 o   0.47423
  -8  16   0    17266.33    16243.00    677.00 o   0.47300
  -7  16   0     9162.42     8172.00    558.00 o   0.47423
  -6  16   0     5857.27     5501.00    541.00 o   0.47790
  -5  16   0     4208.29     3600.00    471.00 o   0.48396
  -4  16   0    30747.02    29768.00    858.00 o   0.49231
  -3  16   0    12729.38    13085.00    687.00 o   0.50285
  -2  16   0    32734.95    29672.00    894.00 o   0.51544
  -1  16   0    20415.03    21553.00    782.00 o   0.52993
   0  16   0     5031.88     6138.00    706.00 o   0.54617
 -16  17   0     4991.87     6690.00    817.00 o   0.56402
 -15  17   0        1.66      546.00    660.00 o   0.54936
 -14  17   0     1651.68     1379.00    531.00 o   0.53649
 -13  17   0      177.18      461.00    446.00 o   0.52552
 -12  17   0      913.58     1536.00    554.00 o   0.51657
 -11  17   0    16898.70    15471.00    788.00 o   0.50976
 -10  17   0     1613.82     1846.00    472.00 o   0.50516
  -9  17   0     1153.59     1360.00    490.00 o   0.50285
  -8  17   0       17.45      460.00    879.00 o   0.50285
  -7  17   0      706.89      571.00    565.00 o   0.50516
  -6  17   0     1711.10     1321.00    465.00 o   0.50976
  -5  17   0     8543.33     7788.00    623.00 o   0.51657
  -4  17   0     9704.42     8858.00    718.00 o   0.52552
  -3  17   0     1651.56     1453.00    459.00 o   0.53649
  -2  17   0      331.75      827.00    452.00 o   0.54936
  -1  17   0     2441.07     2580.00    504.00 o   0.56402
   0  17   0      424.76     1244.00   1390.00 o   0.58031
 -17  18   0     1490.30     2113.00    729.00 o   0.59811
 -16  18   0      101.01     1280.00    611.00 o   0.58331
 -15  18   0     1008.06     1797.00    634.00 o   0.57018
 -14  18   0      167.61      371.00    523.00 o   0.55883
 -13  18   0     1881.24     2597.00    555.00 o   0.54936
 -12  18   0       82.05      423.00    588.00 o   0.54189
 -11  18   0     1316.82     2750.00    544.00 o   0.53649
 -10  18   0        4.94     2070.00    626.00 o   0.53322
  -9  18   0     5397.16     4304.00    551.00 o   0.53213
  -8  18   0     1511.42     1794.00    570.00 o   0.53322
  -7  18   0      678.87      779.00    465.00 o   0.53649
  -6  18   0     1587.53     2815.00    564.00 o   0.54189
  -5  18   0       33.25      536.00    612.00 o   0.54936
  -4  18   0      725.33      827.00    594.00 o   0.55883
  -3  18   0      140.86       89.00    543.00 o   0.57018
  -2  18   0       14.38      616.00    610.00 o   0.58331
  -1  18   0     2399.13     4029.00    958.00 o   0.59811
   0  18   0      280.13     1426.00    751.00 o   0.61445
 -18  19   0     6700.07    12786.00   1736.00 o   0.63221
 -17  19   0     1525.01     2200.00    917.00 o   0.61728
 -16  19   0       48.06      597.00    761.00 o   0.60393
 -15  19   0       28.25      201.00    687.00 o   0.59224
 -14  19   0     4092.79     2973.00    749.00 o   0.58231
 -13  19   0     2838.14     2717.00    674.00 o   0.57425
 -12  19   0    12208.31    12212.00    927.00 o   0.56813
 -11  19   0     6385.47     6924.00    719.00 o   0.56402
 -10  19   0     1329.68     1598.00    641.00 o   0.56195
  -9  19   0      910.01      943.00    562.00 o   0.56195
  -8  19   0      512.24     1222.00    662.00 o   0.56402
  -7  19   0      448.90      949.00    569.00 o   0.56813
  -6  19   0        9.02      535.00    582.00 o   0.57425
  -5  19   0     2877.94     2347.00    665.00 o   0.58231
  -4  19   0        0.45     1485.00    831.00 o   0.59224
  -3  19   0       88.84      698.00    721.00 o   0.60393
  -2  19   0     2252.64     3205.00    889.00 o   0.61728
  -1  19   0     1264.48     3015.00   1037.00 o   0.63221
   0  19   0       88.41        2.00   1175.00 o   0.64858
 -16  20   0        0.23      198.00    935.00 o   0.62572
 -15  20   0       32.73      669.00    793.00 o   0.61539
 -14  20   0      297.54     1305.00    777.00 o   0.60681
 -13  20   0      952.64      451.00    706.00 o   0.60005
 -12  20   0     2283.49     2428.00    728.00 o   0.59518
 -11  20   0      347.06     1532.00    600.00 o   0.59224
 -10  20   0       56.44      578.00    637.00 o   0.59125
  -9  20   0      267.19      951.00    626.00 o   0.59224
  -8  20   0      120.25     1834.00    685.00 o   0.59518
  -7  20   0     4938.22     5239.00    956.00 o   0.60005
  -6  20   0      163.61      511.00    709.00 o   0.60681
  -5  20   0     1033.52     1143.00    666.00 o   0.61539
  -4  20   0      870.55     3093.00    861.00 o   0.62572
  -3  20   0       57.48     2805.00   1293.00 o   0.63771
 -16  21   0      605.45     2938.00   2365.00 o   0.64858
 -15  21   0      747.25     5173.00   1600.00 o   0.63954
 -14  21   0     1855.92     4202.00   1406.00 o   0.63221
 -13  21   0      970.86     1696.00   1174.00 o   0.62665
 -12  21   0     2808.14     2246.00    833.00 o   0.62292
 -11  21   0        0.07      480.00    790.00 o   0.62105
 -10  21   0     1963.15     1805.00    642.00 o   0.62105
  -9  21   0      627.47     2688.00   1051.00 o   0.62292
  -8  21   0     1649.65     3225.00    912.00 o   0.62665
  -7  21   0     2032.68     1005.00    974.00 o   0.63221
  -6  21   0      764.36     3295.00   1125.00 o   0.63954
  -5  21   0     1328.82     1159.00   1008.00 o   0.64858
   0   1   1   265438.19   290078.00   1156.00 o   0.06834
  -1   2   1   233685.89   223695.00   1965.00 o   0.08367
   0   2   1   433178.41   405794.00   3680.00 o   0.09037
  -2   3   1   330909.09   327776.00   2727.00 o   0.10799
  -1   3   1    21291.17    30764.00    683.00 o   0.10799
   0   3   1   224312.92   241528.00   2174.00 o   0.11829
  -3   4   1   113539.27    89848.99    563.00 o   0.13658
  -2   4   1   418278.91   438683.00   3687.00 o   0.13224
  -1   4   1   409557.66   392229.97   2853.00 o   0.13658
   0   4   1   253508.94   250253.00   2278.00 o   0.14883
  -4   5   1    88364.89    84887.00    832.00 o   0.16726
  -3   5   1   296598.44   295544.03   2011.00 o   0.16014
  -2   5   1    21961.63    22689.00    183.00 o   0.16014
  -1   5   1   158972.52   156163.98   1215.00 o   0.16726
   0   5   1    49179.22    45773.00    459.00 o   0.18066
  -5   6   1    43182.87    48750.00    503.00 o   0.19907
  -4   6   1    13647.82     9905.00    167.00 o   0.19009
  -3   6   1   229247.39   214980.00   1702.00 o   0.18700
  -2   6   1   249671.14   235451.00   1947.00 o   0.19009
  -1   6   1     9385.15     8245.00    139.00 o   0.19907
   0   6   1    52891.07    55943.00    482.00 o   0.21320
  -6   7   1    58014.74    56439.00    468.00 o   0.23154
  -5   7   1    96516.52   104718.01   1036.00 o   0.22125
  -4   7   1   195358.06   212042.00   1726.00 o   0.21592
  -3   7   1    41695.81    42496.00    395.00 o   0.21592
  -2   7   1    22224.81    23639.00    281.00 o   0.22125
  -1   7   1    49680.40    50922.00    623.00 o   0.23154
   0   7   1    32379.81    34834.00    390.00 o   0.24618
  -7   8   1    20474.17    22985.00    345.00 o   0.26443
  -6   8   1    19691.85    26208.00    253.00 o   0.25318
  -5   8   1    87937.59    99191.99    717.00 o   0.24618
  -4   8   1     5432.46     4782.00    162.00 o   0.24380
  -3   8   1    13209.16    14849.00    180.00 o   0.24618
  -2   8   1    14680.43    13770.00    202.00 o   0.25318
  -1   8   1     7718.44     7479.00    207.00 o   0.26443
   0   8   1     6498.50     5940.00    178.00 o   0.27943
  -8   9   1    26939.07    25402.00    322.00 o   0.29761
  -7   9   1    40382.40    39455.00    459.00 o   0.28562
  -6   9   1    84118.35    89257.01    851.00 o   0.27734
  -5   9   1    51109.24    56428.00    516.00 o   0.27310
  -4   9   1   139377.86   137973.00   1235.00 o   0.27310
  -3   9   1    14398.89    14008.00    238.00 o   0.27734
  -2   9   1    48717.97    44804.00    546.00 o   0.28562
  -1   9   1    38209.86    38864.00    466.00 o   0.29761
   0   9   1    69795.45    70870.00    747.00 o   0.31288
  -9  10   1    49428.58    50400.00    582.00 o   0.33097
  -8  10   1     1606.96     1484.00    151.00 o   0.31841
  -7  10   1    17070.86    16225.00    258.00 o   0.30913
  -6  10   1    36559.17    40702.00    430.00 o   0.30342
  -5  10   1    55179.71    55220.01    512.00 o   0.30150
  -4  10   1    11049.04    10807.00    198.00 o   0.30342
  -3  10   1    29220.02    25874.00    312.00 o   0.30913
  -2  10   1     8031.44     8762.00    194.00 o   0.31841
  -1  10   1    20047.64    19370.00    314.00 o   0.33097
   0  10   1    11198.90    10542.00    258.00 o   0.34646
 -10  11   1      383.98      682.00    186.00 o   0.36448
  -9  11   1    35515.59    38807.00    515.00 o   0.35146
  -8  11   1    20718.70    21882.00    327.00 o   0.34137
  -7  11   1    55326.89    54900.00    600.00 o   0.33448
  -6  11   1    42124.18    43453.00    460.00 o   0.33097
  -5  11   1    13119.92    12918.00    254.00 o   0.33097
  -4  11   1    32004.32    32194.00    414.00 o   0.33448
  -3  11   1      781.77      975.00    169.00 o   0.34137
  -2  11   1    26126.16    26222.00    403.00 o   0.35146
  -1  11   1    15709.68    16275.00    324.00 o   0.36448
   0  11   1    47507.60    45952.00    599.00 o   0.38013
 -11  12   1    23593.42    22852.00    404.00 o   0.39810
 -10  12   1     6800.08     7451.00    262.00 o   0.38470
  -9  12   1    42693.99    43879.00    560.00 o   0.37395
  -8  12   1     6522.52     5895.00    216.00 o   0.36608
  -7  12   1    17147.27    17090.00    303.00 o   0.36127
  -6  12   1    57694.03    58865.00    650.00 o   0.35966
  -5  12   1    14057.17    13524.00    293.00 o   0.36127
  -4  12   1    15025.29    14225.00    321.00 o   0.36608
  -3  12   1    16497.86    15288.00    330.00 o   0.37395
  -2  12   1    52072.12    50593.00    640.00 o   0.38470
  -1  12   1    26863.05    23647.00    435.00 o   0.39810
   0  12   1    25858.68    25968.00    470.00 o   0.41389
 -12  13   1     1627.89     1795.00    247.00 o   0.43180
 -11  13   1     6419.45     5866.00    258.00 o   0.41809
 -10  13   1    27758.50    27702.00    471.00 o   0.40679
  -9  13   1    10916.80    10748.00    287.00 o   0.39810
  -8  13   1    14809.58    15418.00    347.00 o   0.39220
  -7  13   1      625.63      883.00    209.00 o   0.38922
  -6  13   1    17255.20    17839.00    387.00 o   0.38922
  -5  13   1      765.06     1003.00    218.00 o   0.39220
  -4  13   1    18740.38    18772.00    404.00 o   0.39810
  -3  13   1    41612.01    39839.00    664.00 o   0.40679
  -2  13   1    11561.10     9719.00    325.00 o   0.41809
  -1  13   1    31254.57    30033.00    506.00 o   0.43180
   0  13   1    53275.42    51096.00    715.00 o   0.44770
 -13  14   1    26161.56    24824.00    490.00 o   0.46556
 -12  14   1     1001.57      668.00    229.00 o   0.45159
 -11  14   1      484.82      522.00    251.00 o   0.43982
 -10  14   1     1744.17     2188.00    242.00 o   0.43045
  -9  14   1     7733.86     6478.00    307.00 o   0.42363
  -8  14   1     6665.81     7378.00    299.00 o   0.41948
  -7  14   1      465.39      601.00    235.00 o   0.41809
  -6  14   1     1228.08     1661.00    246.00 o   0.41948
  -5  14   1    20210.76    18531.00    417.00 o   0.42363
  -4  14   1    60907.93    59161.99    792.00 o   0.43045
  -3  14   1    37974.81    34665.00    569.00 o   0.43982
  -2  14   1    48455.14    45765.00    688.00 o   0.45159
  -1  14   1    29557.05    27998.00    511.00 o   0.46556
   0  14   1     4745.02     5366.00    319.00 o   0.48156
 -14  15   1      115.24      463.00    276.00 o   0.49937
 -13  15   1     1339.10     1803.00    287.00 o   0.48517
 -12  15   1     6420.42     5586.00    326.00 o   0.47301
 -11  15   1     2212.41     2245.00    269.00 o   0.46305
 -10  15   1     1380.35     1050.00    250.00 o   0.45544
  -9  15   1     8744.63     7374.00    327.00 o   0.45029
  -8  15   1     7519.49     7184.00    319.00 o   0.44770
  -7  15   1     1923.53     2365.00    271.00 o   0.44770
  -6  15   1     3537.75     3847.00    314.00 o   0.45029
  -5  15   1    25016.32    23939.00    525.00 o   0.45544
  -4  15   1    16124.81    15216.00    423.00 o   0.46305
  -3  15   1     4071.24     4069.00    304.00 o   0.47301
  -2  15   1     4777.27     5178.00    323.00 o   0.48517
  -1  15   1      856.10     1162.00    278.00 o   0.49937
   0  15   1     5199.22     4921.00    370.00 o   0.51545
 -15  16   1     4525.38     4918.00    397.00 o   0.53323
 -14  16   1     8018.37     7918.00    397.00 o   0.51883
 -13  16   1     1041.54     1411.00    303.00 o   0.50633
 -12  16   1     2820.14     2606.00    294.00 o   0.49586
 -11  16   1     1327.19     1632.00    284.00 o   0.48757
 -10  16   1    12349.47    11526.00    397.00 o   0.48156
  -9  16   1    15453.27    15682.00    436.00 o   0.47791
  -8  16   1      808.02     1015.00    288.00 o   0.47669
  -7  16   1     2626.36     3222.00    320.00 o   0.47791
  -6  16   1     3808.69     4054.00    416.00 o   0.48156
  -5  16   1    13864.14    13769.00    505.00 o   0.48757
  -4  16   1     3370.28     3446.00    393.00 o   0.49586
  -3  16   1     2162.28     2315.00    332.00 o   0.50633
  -2  16   1      550.93     1169.00    327.00 o   0.51883
  -1  16   1     4663.83     4300.00    389.00 o   0.53323
   0  16   1     4766.93     5168.00    485.00 o   0.54937
 -16  17   1     2095.59     2363.00    417.00 o   0.56712
 -15  17   1      500.51      853.00    386.00 o   0.55255
 -14  17   1     2713.95     2065.00    327.00 o   0.53974
 -13  17   1      233.80      484.00    339.00 o   0.52884
 -12  17   1      841.66     1277.00    354.00 o   0.51995
 -11  17   1     5602.82     4134.00    401.00 o   0.51318
 -10  17   1      618.28      704.00    321.00 o   0.50862
  -9  17   1     2664.87     2943.00    383.00 o   0.50633
  -8  17   1     4684.30     4334.00    458.00 o   0.50633
  -7  17   1     2124.67     2153.00    348.00 o   0.50862
  -6  17   1    10586.31     9095.00    468.00 o   0.51318
  -5  17   1     1690.69     1929.00    405.00 o   0.51995
  -4  17   1     5651.22     4853.00    426.00 o   0.52884
  -3  17   1     2684.96     2543.00    353.00 o   0.53974
  -2  17   1     4979.64     4575.00    405.00 o   0.55255
  -1  17   1      855.35     1336.00    447.00 o   0.56712
   0  17   1     1440.82     1590.00    445.00 o   0.58332
 -17  18   1      945.64     2338.00    468.00 o   0.60103
 -16  18   1     4372.41     4155.00    552.00 o   0.58631
 -15  18   1      345.25      709.00    471.00 o   0.57325
 -14  18   1      121.55      606.00    417.00 o   0.56196
 -13  18   1      964.80     1450.00    385.00 o   0.55255
 -12  18   1     2637.89     3212.00    405.00 o   0.54511
 -11  18   1       43.69      780.00    472.00 o   0.53974
 -10  18   1     3287.42     3067.00    412.00 o   0.53650
  -9  18   1     1644.15     1280.00    363.00 o   0.53541
  -8  18   1     5507.08     4902.00    436.00 o   0.53650
  -7  18   1     2493.00     3206.00    400.00 o   0.53974
  -6  18   1     1440.19     1262.00    372.00 o   0.54511
  -5  18   1      886.02     1332.00    435.00 o   0.55255
  -4  18   1     5249.63     6283.00    428.00 o   0.56196
  -3  18   1      265.88      777.00    435.00 o   0.57325
  -2  18   1      976.05     1676.00    463.00 o   0.58631
  -1  18   1      725.21     1353.00    461.00 o   0.60103
   0  18   1      109.72      295.00    571.00 o   0.61729
 -18  19   1      577.92      841.00    696.00 o   0.63497
 -17  19   1     1758.61     3558.00    570.00 o   0.62012
 -16  19   1     1616.53     2413.00    484.00 o   0.60682
 -15  19   1     2491.92     1945.00    482.00 o   0.59519
 -14  19   1     2702.41     4309.00    528.00 o   0.58532
 -13  19   1     2454.67     2176.00    436.00 o   0.57730
 -12  19   1     2258.24     2155.00    439.00 o   0.57121
 -11  19   1     6128.52     6656.00    486.00 o   0.56712
 -10  19   1     1852.13     1376.00    429.00 o   0.56506
  -9  19   1     1297.13     1844.00    428.00 o   0.56506
  -8  19   1      463.13      727.00    459.00 o   0.56712
  -7  19   1     3547.16     4875.00    485.00 o   0.57121
  -6  19   1      464.25     1473.00    450.00 o   0.57730
  -5  19   1     4508.59     4791.00    474.00 o   0.58532
  -4  19   1      152.24      910.00    407.00 o   0.59519
  -3  19   1      727.51     1007.00    499.00 o   0.60682
  -2  19   1     1092.73     1032.00    521.00 o   0.62012
  -1  19   1     1818.55     3520.00    821.00 o   0.63497
 -17  20   1      558.88     1868.00   1075.00 o   0.64045
 -16  20   1     1274.86     1322.00    951.00 o   0.62852
 -15  20   1     2789.57     2459.00    587.00 o   0.61823
 -14  20   1      777.95     1089.00    504.00 o   0.60969
 -13  20   1     3480.65     2889.00    514.00 o   0.60297
 -12  20   1     1225.10     1285.00    509.00 o   0.59812
 -11  20   1      330.64      694.00    507.00 o   0.59519
 -10  20   1     1684.20     3030.00    476.00 o   0.59421
  -9  20   1     1773.21     2595.00    495.00 o   0.59519
  -8  20   1       37.61      455.00    482.00 o   0.59812
  -7  20   1     1337.15     1095.00    423.00 o   0.60297
  -6  20   1     2042.30     2182.00    473.00 o   0.60969
  -5  20   1     6817.05     8385.00    813.00 o   0.61823
  -4  20   1     2873.71     2484.00    747.00 o   0.62852
  -3  20   1     2679.52     4930.00   1073.00 o   0.64045
 -15  21   1       63.74      965.00   1285.00 o   0.64227
 -14  21   1      732.47     1848.00   1020.00 o   0.63497
 -13  21   1      870.41     1240.00    730.00 o   0.62944
 -12  21   1      851.28     1219.00    848.00 o   0.62573
 -11  21   1      788.32     1550.00    580.00 o   0.62386
 -10  21   1      964.67     1793.00    613.00 o   0.62386
  -9  21   1      472.65      863.00    634.00 o   0.62573
  -8  21   1     1458.80     1744.00    663.00 o   0.62944
  -7  21   1      367.40     1687.00    692.00 o   0.63497
  -6  21   1     1970.12     3060.00    969.00 o   0.64227
   0   1   2  1336589.38  1238508.00   9644.00 o   0.12323
  -1   2   2   194652.95   190663.00   1206.00 o   0.13235
   0   2   2   413282.66   414297.03   2589.00 o   0.13668
  -2   3   2   356747.25   336742.97   3283.00 o   0.14892
  -1   3   2   301000.56   290978.00   1806.00 o   0.14892
   0   3   2   128499.02   129885.00   1323.00 o   0.15655
  -3   4   2    39257.68    37635.00    249.00 o   0.17079
  -2   4   2   107624.02   112972.00   1203.00 o   0.16735
  -1   4   2   110410.28   106365.00   1057.00 o   0.17079
   0   4   2    34458.52    31326.00    245.00 o   0.18074
  -4   5   2    37691.45    39012.00    560.00 o   0.19619
  -3   5   2   101500.13   106428.00    832.00 o   0.19016
  -2   5   2   228562.14   235670.00   2071.00 o   0.19016
  -1   5   2     5458.85     6402.00    154.00 o   0.19619
   0   5   2   104467.30   101692.00    715.00 o   0.20773
  -5   6   2     4742.96     4691.00    166.00 o   0.22393
  -4   6   2   101943.66   104909.00    818.00 o   0.21598
  -3   6   2    20967.82    23602.00    229.00 o   0.21327
  -2   6   2     8449.27     9266.00    137.00 o   0.21598
  -1   6   2   161395.11   164897.00   1420.00 o   0.22393
   0   6   2    11559.81    12207.00    172.00 o   0.23658
  -6   7   2   142080.92   143615.02   1275.00 o   0.25323
  -5   7   2    85944.94    93723.00    776.00 o   0.24386
  -4   7   2   144603.94   154940.98   1238.00 o   0.23903
  -3   7   2    16226.67    18021.00    238.00 o   0.23903
  -2   7   2   111185.90   111735.00    914.00 o   0.24386
  -1   7   2    79110.56    81357.99    762.00 o   0.25323
   0   7   2    44089.57    47789.00    486.00 o   0.26668
  -7   8   2     1766.19     1743.00    139.00 o   0.28362
  -6   8   2     5369.83     6049.00    152.00 o   0.27316
  -5   8   2     6687.99     5198.00    153.00 o   0.26668
  -4   8   2    36570.32    37005.00    392.00 o   0.26449
  -3   8   2    48485.32    51640.00    539.00 o   0.26668
  -2   8   2     6927.16     6959.00    144.00 o   0.27316
  -1   8   2    90679.58    92996.00    815.00 o   0.28362
   0   8   2    23950.38    24534.00    320.00 o   0.29765
  -8   9   2     3074.47     3544.00    181.00 o   0.31478
  -7   9   2    18461.47    16894.00    303.00 o   0.30347
  -6   9   2     1996.10     1677.00    156.00 o   0.29569
  -5   9   2    43741.32    44282.00    435.00 o   0.29172
  -4   9   2    43392.98    44570.00    471.00 o   0.29172
  -3   9   2     9942.39    10467.00    201.00 o   0.29569
  -2   9   2    46929.22    47734.00    556.00 o   0.30347
  -1   9   2    12229.21    11726.00    269.00 o   0.31478
   0   9   2    54461.49    52067.00    605.00 o   0.32925
  -9  10   2     9554.67    10263.00    230.00 o   0.34650
  -8  10   2    37174.91    36913.00    443.00 o   0.33452
  -7  10   2     3530.11     3587.00    177.00 o   0.32569
  -6  10   2     6213.95     5611.00    162.00 o   0.32028
  -5  10   2    15776.67    15602.00    264.00 o   0.31846
  -4  10   2    36876.81    37261.00    464.00 o   0.32028
  -3  10   2    83974.39    83247.00    810.00 o   0.32569
  -2  10   2    12453.49    11970.00    268.00 o   0.33452
  -1  10   2     5340.18     4461.00    194.00 o   0.34650
   0  10   2     3197.55     3145.00    204.00 o   0.36131
 -10  11   2     7207.42     6421.00    247.00 o   0.37864
  -9  11   2    17188.12    16663.00    322.00 o   0.36612
  -8  11   2     3775.30     4428.00    188.00 o   0.35644
  -7  11   2     5414.83     5535.00    210.00 o   0.34984
  -6  11   2    23881.92    23325.00    354.00 o   0.34650
  -5  11   2     1074.32     1091.00    170.00 o   0.34650
  -4  11   2    14560.90    13631.00    289.00 o   0.34984
  -3  11   2     4020.58     3914.00    246.00 o   0.35644
  -2  11   2    23247.87    21843.00    393.00 o   0.36612
  -1  11   2    34133.17    31520.00    489.00 o   0.37864
   0  11   2    23782.58    21867.00    418.00 o   0.39372
 -11  12   2    36658.69    37473.00    558.00 o   0.41110
 -10  12   2     8464.22     8723.00    311.00 o   0.39814
  -9  12   2     1728.19     2115.00    218.00 o   0.38776
  -8  12   2    12162.27    10532.00    286.00 o   0.38017
  -7  12   2     4698.81     5147.00    263.00 o   0.37555
  -6  12   2     3307.48     3853.00    203.00 o   0.37399
  -5  12   2    11904.70    13293.00    310.00 o   0.37555
  -4  12   2     3460.19     3778.00    238.00 o   0.38017
  -3  12   2    16718.81    16832.00    362.00 o   0.38776
  -2  12   2    11997.50    12491.00    325.00 o   0.39814
  -1  12   2    18971.08    20517.00    405.00 o   0.41110
   0  12   2    19919.56    20197.00    425.00 o   0.42640
 -12  13   2     3237.52     3234.00    261.00 o   0.44381
 -11  13   2     8202.13     7634.00    311.00 o   0.43048
 -10  13   2    13554.64    12381.00    341.00 o   0.41951
  -9  13   2    19165.00    18222.00    395.00 o   0.41110
  -8  13   2      841.05     1408.00    240.00 o   0.40539
  -7  13   2      791.70     1147.00    216.00 o   0.40250
  -6  13   2      944.98     1545.00    267.00 o   0.40250
  -5  13   2     2713.73     2383.00    267.00 o   0.40539
  -4  13   2    15260.74    15593.00    372.00 o   0.41110
  -3  13   2     6087.81     4816.00    269.00 o   0.41951
  -2  13   2    12051.99    11293.00    379.00 o   0.43048
  -1  13   2    26825.60    26398.00    505.00 o   0.44381
   0  13   2     1423.92     1465.00    257.00 o   0.45929
 -13  14   2     7242.53     7080.00    367.00 o   0.47672
 -12  14   2     6317.12     5819.00    351.00 o   0.46308
 -11  14   2     2279.02     2619.00    259.00 o   0.45162
 -10  14   2     2510.54     2189.00    262.00 o   0.44249
  -9  14   2     2086.66     2061.00    294.00 o   0.43586
  -8  14   2     1611.53     1463.00    266.00 o   0.43183
  -7  14   2    18165.24    17798.00    420.00 o   0.43048
  -6  14   2    15265.88    14537.00    440.00 o   0.43183
  -5  14   2    11760.07    11089.00    389.00 o   0.43586
  -4  14   2    37245.46    36133.00    661.00 o   0.44249
  -3  14   2     6770.91     6844.00    399.00 o   0.45162
  -2  14   2    17676.04    16808.00    460.00 o   0.46308
  -1  14   2     2912.94     2149.00    272.00 o   0.47672
   0  14   2     2568.65     2686.00    318.00 o   0.49235
 -14  15   2     1910.30     1502.00    318.00 o   0.50979
 -13  15   2      227.48      556.00    318.00 o   0.49589
 -12  15   2     1985.21     2077.00    282.00 o   0.48400
 -11  15   2    17638.96    15938.00    471.00 o   0.47427
 -10  15   2     2555.19     2644.00    297.00 o   0.46684
  -9  15   2    21962.16    21762.00    540.00 o   0.46182
  -8  15   2     2734.92     2139.00    271.00 o   0.45929
  -7  15   2      354.55      707.00    280.00 o   0.45929
  -6  15   2     3095.72     3029.00    301.00 o   0.46182
  -5  15   2    13543.76    12801.00    424.00 o   0.46684
  -4  15   2     7713.78     8388.00    385.00 o   0.47427
  -3  15   2     2131.51     2375.00    286.00 o   0.48400
  -2  15   2     1015.67     1795.00    295.00 o   0.49589
  -1  15   2    13897.60    13256.00    459.00 o   0.50979
   0  15   2    10758.72    10381.00    477.00 o   0.52555
 -15  16   2     7448.56     9105.00    461.00 o   0.54300
 -14  16   2     2366.89     2852.00    370.00 o   0.52887
 -13  16   2      495.11      501.00    307.00 o   0.51661
 -12  16   2      156.68      647.00    396.00 o   0.50635
 -11  16   2    26210.01    24842.00    581.00 o   0.49824
 -10  16   2      477.04      811.00    331.00 o   0.49235
  -9  16   2    16286.43    14843.00    471.00 o   0.48879
  -8  16   2     5660.38     5676.00    411.00 o   0.48760
  -7  16   2    11433.39    11438.00    445.00 o   0.48879
  -6  16   2     8066.87     6789.00    405.00 o   0.49235
  -5  16   2     6425.06     6550.00    402.00 o   0.49824
  -4  16   2    16244.17    15782.00    492.00 o   0.50635
  -3  16   2     4692.90     4540.00    380.00 o   0.51661
  -2  16   2     2883.74     2263.00    340.00 o   0.52887
  -1  16   2     2707.35     2589.00    385.00 o   0.54300
   0  16   2     5326.56     5935.00    466.00 o   0.55886
 -16  17   2     1310.29     1567.00    407.00 o   0.57631
 -15  17   2     1444.07     1498.00    381.00 o   0.56198
 -14  17   2     2503.47     2359.00    369.00 o   0.54940
 -13  17   2     1997.23     2113.00    389.00 o   0.53869
 -12  17   2     2655.09     2577.00    410.00 o   0.52997
 -11  17   2     5946.56     5409.00    381.00 o   0.52333
 -10  17   2     1968.33     1986.00    344.00 o   0.51886
  -9  17   2     6465.59     7385.00    420.00 o   0.51661
  -8  17   2      431.80      851.00    332.00 o   0.51661
  -7  17   2     1626.25     1474.00    347.00 o   0.51886
  -6  17   2     8203.15     8187.00    448.00 o   0.52333
  -5  17   2     4427.12     4254.00    440.00 o   0.52997
  -4  17   2     5362.50     4171.00    399.00 o   0.53869
  -3  17   2     7218.74     7125.00    458.00 o   0.54940
  -2  17   2     1162.58     1488.00    400.00 o   0.56198
  -1  17   2     2507.49     3119.00    471.00 o   0.57631
   0  17   2      700.41     1832.00    702.00 o   0.59227
 -17  18   2     2755.85     4095.00    517.00 o   0.60972
 -16  18   2     2674.63     3061.00    437.00 o   0.59521
 -15  18   2     1027.22     1592.00    425.00 o   0.58235
 -14  18   2     1905.85     1853.00    403.00 o   0.57124
 -13  18   2      423.66      566.00    381.00 o   0.56198
 -12  18   2        5.44      357.00    427.00 o   0.55468
 -11  18   2     3952.91     3802.00    433.00 o   0.54940
 -10  18   2      908.54     1021.00    378.00 o   0.54621
  -9  18   2     2322.85     2566.00    388.00 o   0.54514
  -8  18   2     8432.36     7972.00    510.00 o   0.54621
  -7  18   2     6941.81     7175.00    482.00 o   0.54940
  -6  18   2     5577.87     6089.00    473.00 o   0.55468
  -5  18   2     5609.55     5385.00    468.00 o   0.56198
  -4  18   2     5146.74     4342.00    490.00 o   0.57124
  -3  18   2     3558.39     4909.00    464.00 o   0.58235
  -2  18   2     1786.88     2204.00    480.00 o   0.59521
  -1  18   2      703.89      855.00    535.00 o   0.60972
   0  18   2      781.06      959.00    536.00 o   0.62575
 -18  19   2     3881.80     5022.00    953.00 o   0.64320
 -17  19   2     1247.57     2021.00    847.00 o   0.62854
 -16  19   2     4581.38     5739.00    597.00 o   0.61542
 -15  19   2     1615.27     1927.00    526.00 o   0.60396
 -14  19   2      209.99      698.00    480.00 o   0.59423
 -13  19   2     2295.19     2915.00    486.00 o   0.58634
 -12  19   2     3322.91     1991.00    478.00 o   0.58034
 -11  19   2     2937.06     3303.00    468.00 o   0.57631
 -10  19   2      341.32      625.00    408.00 o   0.57429
  -9  19   2      461.77      728.00    438.00 o   0.57429
  -8  19   2     1729.08     2637.00    475.00 o   0.57631
  -7  19   2     3385.38     4275.00    485.00 o   0.58034
  -6  19   2     1644.36     1420.00    417.00 o   0.58634
  -5  19   2     1539.23     1648.00    472.00 o   0.59423
  -4  19   2     1863.07     2375.00    464.00 o   0.60396
  -3  19   2       75.44     1160.00    539.00 o   0.61542
  -2  19   2      611.60     1532.00    701.00 o   0.62854
  -1  19   2     2347.11     1664.00    884.00 o   0.64320
 -17  20   2      362.18     2061.00   1346.00 o   0.64861
 -16  20   2     3628.82     4995.00   1305.00 o   0.63683
 -15  20   2      846.43     1501.00    759.00 o   0.62668
 -14  20   2      139.20      787.00    552.00 o   0.61826
 -13  20   2      670.96     1316.00    572.00 o   0.61163
 -12  20   2     1085.02      739.00    461.00 o   0.60684
 -11  20   2     5011.82     6084.00    551.00 o   0.60396
 -10  20   2     2436.27     3034.00    504.00 o   0.60299
  -9  20   2     5015.39     8103.00    635.00 o   0.60396
  -8  20   2     4918.95     4633.00    549.00 o   0.60684
  -7  20   2      501.39      818.00    531.00 o   0.61163
  -6  20   2     5657.62     6101.00    575.00 o   0.61826
  -5  20   2     1836.55     1842.00    617.00 o   0.62668
  -4  20   2     3034.84     2793.00    802.00 o   0.63683
  -3  20   2        4.76      271.00   1164.00 o   0.64861
 -14  21   2      235.23      594.00   1020.00 o   0.64320
 -13  21   2      387.20     1385.00    905.00 o   0.63774
 -12  21   2      727.67     2478.00    901.00 o   0.63408
 -11  21   2     1695.47     2557.00    871.00 o   0.63224
 -10  21   2      477.79     1876.00    895.00 o   0.63224
  -9  21   2      283.84      748.00    958.00 o   0.63408
  -8  21   2     2032.97      927.00    951.00 o   0.63774
  -7  21   2     1997.30     2026.00    997.00 o   0.64320
   0   1   3     3031.92     2970.00     95.00 o   0.18087
  -1   2   3    13956.89    13264.00    185.00 o   0.18720
   0   2   3    11814.39    11565.00    164.00 o   0.19029
  -2   3   3    58865.58    65287.00    523.00 o   0.19926
  -1   3   3   160118.17   176839.00   1523.00 o   0.19926
   0   3   3    93584.02   106134.00    941.00 o   0.20503
  -3   4   3    54266.34    56910.00    484.00 o   0.21609
  -2   4   3    92649.20   102322.99    929.00 o   0.21338
  -1   4   3    92343.55    94063.99    886.00 o   0.21609
   0   4   3    64882.30    65133.00    499.00 o   0.22404
  -4   5   3    66435.45    65849.00    571.00 o   0.23668
  -3   5   3   138133.63   139743.00   1046.00 o   0.23171
  -2   5   3    35446.58    35993.00    464.00 o   0.23171
  -1   5   3   207848.61   211636.02   1545.00 o   0.23668
   0   5   3    91754.31    91313.00    914.00 o   0.24633
  -5   6   3   126528.41   132582.00   1314.00 o   0.26014
  -4   6   3    62889.30    71315.00    534.00 o   0.25333
  -3   6   3    38905.29    42934.00    604.00 o   0.25102
  -2   6   3    33868.55    34113.00    279.00 o   0.25333
  -1   6   3    58623.03    58559.00    707.00 o   0.26014
   0   6   3     3403.04     3535.00    153.00 o   0.27110
  -6   7   3     1165.61     1099.00    119.00 o   0.28575
  -5   7   3    16277.00    16376.00    218.00 o   0.27748
  -4   7   3    86622.94    92388.99    981.00 o   0.27324
  -3   7   3    30533.47    33642.00    306.00 o   0.27324
  -2   7   3    33239.75    30979.00    410.00 o   0.27748
  -1   7   3    13428.07    13813.00    217.00 o   0.28575
   0   7   3     7704.64     8175.00    186.00 o   0.29773
  -7   8   3      263.41      598.00    135.00 o   0.31300
  -6   8   3    10457.38    11036.00    190.00 o   0.30355
  -5   8   3    12033.12    12702.00    219.00 o   0.29773
  -4   8   3    21086.33    24432.00    297.00 o   0.29577
  -3   8   3    26926.88    26574.00    403.00 o   0.29773
  -2   8   3     6985.39     6421.00    172.00 o   0.30355
  -1   8   3     9548.13     9272.00    209.00 o   0.31300
   0   8   3    13675.37    14450.00    275.00 o   0.32577
  -8   9   3      849.37      986.00    163.00 o   0.34148
  -7   9   3     2977.23     2800.00    155.00 o   0.33109
  -6   9   3    27172.54    25514.00    347.00 o   0.32397
  -5   9   3      356.75      495.00    158.00 o   0.32036
  -4   9   3     4968.66     4437.00    169.00 o   0.32036
  -3   9   3     8551.63     9282.00    221.00 o   0.32397
  -2   9   3     1871.30     2119.00    164.00 o   0.33109
  -1   9   3    20823.46    21482.00    355.00 o   0.34148
   0   9   3    45710.60    44900.00    566.00 o   0.35487
  -9  10   3    25312.12    24706.00    396.00 o   0.37093
  -8  10   3     5835.90     5677.00    224.00 o   0.35976
  -7  10   3     9296.43     9764.00    262.00 o   0.35157
  -6  10   3     1138.25     1417.00    169.00 o   0.34657
  -5  10   3    19687.75    19014.00    330.00 o   0.34488
  -4  10   3     2810.90     2477.00    206.00 o   0.34657
  -3  10   3    37390.59    37905.00    508.00 o   0.35157
  -2  10   3    20799.30    18887.00    355.00 o   0.35976
  -1  10   3    11985.00    11498.00    296.00 o   0.37093
   0  10   3    38482.16    37775.00    564.00 o   0.38480
 -10  11   3    48191.63    46989.00    682.00 o   0.40111
  -9  11   3     5176.52     5235.00    242.00 o   0.38932
  -8  11   3    17983.00    17793.00    370.00 o   0.38023
  -7  11   3    21791.68    20461.00    358.00 o   0.37405
  -6  11   3    12019.55    11540.00    300.00 o   0.37093
  -5  11   3    11395.39    11107.00    280.00 o   0.37093
  -4  11   3     8973.00     8891.00    269.00 o   0.37405
  -3  11   3    45250.57    43897.00    623.00 o   0.38023
  -2  11   3    37468.54    38639.00    533.00 o   0.38932
  -1  11   3    25438.85    24476.00    468.00 o   0.40111
   0  11   3    13110.09    12828.00    389.00 o   0.41538
 -11  12   3    40583.06    39104.00    632.00 o   0.43189
 -10  12   3     9608.99     9003.00    323.00 o   0.41957
  -9  12   3     9882.61    10135.00    298.00 o   0.40974
  -8  12   3     6947.73     6677.00    275.00 o   0.40256
  -7  12   3     7407.18     7514.00    279.00 o   0.39820
  -6  12   3     1637.50     2262.00    205.00 o   0.39673
  -5  12   3     4421.69     4802.00    242.00 o   0.39820
  -4  12   3     6131.83     6845.00    267.00 o   0.40256
  -3  12   3    42011.00    40616.00    607.00 o   0.40974
  -2  12   3     5707.73     4974.00    286.00 o   0.41957
  -1  12   3     8326.60     8135.00    354.00 o   0.43189
   0  12   3     1658.22     1989.00    270.00 o   0.44648
 -12  13   3     7989.30     8369.00    380.00 o   0.46313
 -11  13   3     4459.90     4280.00    305.00 o   0.45038
 -10  13   3     7198.40     7371.00    326.00 o   0.43991
  -9  13   3    17612.06    17519.00    429.00 o   0.43189
  -8  13   3     6019.64     6374.00    290.00 o   0.42646
  -7  13   3      485.08      726.00    236.00 o   0.42372
  -6  13   3     3788.49     4291.00    260.00 o   0.42372
  -5  13   3    15701.66    15497.00    404.00 o   0.42646
  -4  13   3    10407.32    10492.00    350.00 o   0.43189
  -3  13   3    39228.65    35890.00    570.00 o   0.43991
  -2  13   3    14884.36    13529.00    434.00 o   0.45038
  -1  13   3    36411.43    34827.00    683.00 o   0.46313
   0  13   3     4679.13     4599.00    332.00 o   0.47799
 -13  14   3     3797.62     2990.00    341.00 o   0.49476
 -12  14   3     5215.29     5559.00    342.00 o   0.48164
 -11  14   3    13343.80    12449.00    421.00 o   0.47062
 -10  14   3     8422.71     6792.00    353.00 o   0.46187
  -9  14   3     3051.60     2517.00    290.00 o   0.45552
  -8  14   3    14410.04    13081.00    420.00 o   0.45167
  -7  14   3    12125.40    12128.00    399.00 o   0.45038
  -6  14   3     4874.02     5070.00    305.00 o   0.45167
  -5  14   3     1596.24     1821.00    266.00 o   0.45552
  -4  14   3    51431.02    51247.00    774.00 o   0.46187
  -3  14   3    13646.02    13406.00    473.00 o   0.47062
  -2  14   3     7874.74     8218.00    408.00 o   0.48164
  -1  14   3     1633.78     1453.00    304.00 o   0.49476
   0  14   3     9306.78     9445.00    429.00 o   0.50984
 -14  15   3     9264.05     8083.00    451.00 o   0.52670
 -13  15   3    11166.92     9821.00    423.00 o   0.51326
 -12  15   3     2154.34     2033.00    306.00 o   0.50178
 -11  15   3       19.47      489.00    308.00 o   0.49240
 -10  15   3     2906.43     2694.00    329.00 o   0.48525
  -9  15   3     4497.72     3459.00    344.00 o   0.48042
  -8  15   3     3376.39     2543.00    309.00 o   0.47799
  -7  15   3    17419.69    16015.00    453.00 o   0.47799
  -6  15   3      508.38      984.00    275.00 o   0.48042
  -5  15   3    16269.62    14985.00    461.00 o   0.48525
  -4  15   3     1486.32     1370.00    306.00 o   0.49240
  -3  15   3      417.39      764.00    320.00 o   0.50178
  -2  15   3      513.37      886.00    324.00 o   0.51326
  -1  15   3     4674.59     5319.00    376.00 o   0.52670
   0  15   3     2135.27     1895.00    405.00 o   0.54197
 -15  16   3     8203.02     7736.00    476.00 o   0.55891
 -14  16   3     1399.51     1001.00    340.00 o   0.54519
 -13  16   3     2947.96     2986.00    374.00 o   0.53330
 -12  16   3     2427.20     2807.00    364.00 o   0.52338
 -11  16   3     2141.99     1878.00    351.00 o   0.51552
 -10  16   3     3694.22     3213.00    365.00 o   0.50984
  -9  16   3     2121.73     2700.00    406.00 o   0.50640
  -8  16   3     5691.52     6120.00    381.00 o   0.50525
  -7  16   3     1732.66     1613.00    358.00 o   0.50640
  -6  16   3    10188.07    10151.00    442.00 o   0.50984
  -5  16   3      330.05      945.00    325.00 o   0.51552
  -4  16   3     3279.27     3338.00    384.00 o   0.52338
  -3  16   3     1936.45     1937.00    371.00 o   0.53330
  -2  16   3     4330.66     4591.00    396.00 o   0.54519
  -1  16   3     2432.41     2619.00    410.00 o   0.55891
   0  16   3     4171.76     4474.00    436.00 o   0.57433
 -16  17   3     3920.69     4360.00    433.00 o   0.59132
 -15  17   3     3745.21     4051.00    438.00 o   0.57736
 -14  17   3     4103.09     3674.00    415.00 o   0.56513
 -13  17   3     4293.25     4458.00    446.00 o   0.55472
 -12  17   3     3217.42     2671.00    407.00 o   0.54625
 -11  17   3     3237.24     3619.00    382.00 o   0.53982
 -10  17   3     2044.50     2166.00    351.00 o   0.53548
  -9  17   3      546.71      794.00    362.00 o   0.53330
  -8  17   3      856.42      828.00    371.00 o   0.53330
  -7  17   3     2890.15     2481.00    379.00 o   0.53548
  -6  17   3      368.13     1072.00    414.00 o   0.53982
  -5  17   3     3924.69     3718.00    429.00 o   0.54625
  -4  17   3     1773.73     2068.00    414.00 o   0.55472
  -3  17   3    12322.05    13107.00    583.00 o   0.56513
  -2  17   3     1561.00     1614.00    399.00 o   0.57736
  -1  17   3      843.25     1351.00    443.00 o   0.59132
   0  17   3     1592.88     1992.00    485.00 o   0.60688
 -17  18   3     6962.84     7198.00    531.00 o   0.62392
 -16  18   3     8294.38     8392.00    551.00 o   0.60976
 -15  18   3     4293.04     5283.00    497.00 o   0.59721
 -14  18   3      660.16     1767.00    475.00 o   0.58638
 -13  18   3      658.16     1156.00    420.00 o   0.57736
 -12  18   3     1100.78     2118.00    411.00 o   0.57026
 -11  18   3      958.51      860.00    364.00 o   0.56513
 -10  18   3      254.81     1251.00    400.00 o   0.56202
  -9  18   3      364.85     1267.00    406.00 o   0.56099
  -8  18   3      137.90      558.00    401.00 o   0.56202
  -7  18   3      392.60     1011.00    447.00 o   0.56513
  -6  18   3     2383.39     2464.00    480.00 o   0.57026
  -5  18   3       97.09      369.00    496.00 o   0.57736
  -4  18   3     2975.22     3531.00    466.00 o   0.58638
  -3  18   3     3020.22     4646.00    462.00 o   0.59721
  -2  18   3     1258.35     1932.00    524.00 o   0.60976
  -1  18   3     2884.51     2928.00    525.00 o   0.62392
   0  18   3     2586.69     2345.00   1085.00 o   0.63960
 -17  19   3      388.65     1598.00    849.00 o   0.64233
 -16  19   3     3097.56     3868.00    735.00 o   0.62950
 -15  19   3      904.66     1205.00    464.00 o   0.61830
 -14  19   3     2430.40     3130.00    499.00 o   0.60880
 -13  19   3     3558.87     4000.00    468.00 o   0.60110
 -12  19   3     2480.54     2608.00    441.00 o   0.59525
 -11  19   3      858.35      761.00    428.00 o   0.59132
 -10  19   3     3803.76     5599.00    512.00 o   0.58935
  -9  19   3     2183.71     2660.00    469.00 o   0.58935
  -8  19   3     2323.21     2632.00    509.00 o   0.59132
  -7  19   3     4688.87     5273.00    561.00 o   0.59525
  -6  19   3     2934.77     2479.00    483.00 o   0.60110
  -5  19   3     2665.69     2780.00    536.00 o   0.60880
  -4  19   3     7560.55     9548.00    614.00 o   0.61830
  -3  19   3     2521.50     2935.00    997.00 o   0.62950
  -2  19   3     2837.69     3638.00    950.00 o   0.64233
 -15  20   3      379.93     2633.00    729.00 o   0.64051
 -14  20   3       82.07      749.00    720.00 o   0.63227
 -13  20   3      446.99     1931.00    819.00 o   0.62579
 -12  20   3      164.98     1381.00    685.00 o   0.62112
 -11  20   3       36.93     1023.00    542.00 o   0.61830
 -10  20   3      268.26     1332.00    560.00 o   0.61735
  -9  20   3       74.54      494.00    762.00 o   0.61830
  -8  20   3     2070.47     2863.00    744.00 o   0.62112
  -7  20   3     2240.92     3035.00    704.00 o   0.62579
  -6  20   3     3895.93     5554.00    971.00 o   0.63227
  -5  20   3      895.56     1190.00    838.00 o   0.64051
 -12  21   3      255.69      660.00   1183.00 o   0.64775
 -11  21   3     1060.23     1860.00   2003.00 o   0.64595
 -10  21   3     1519.41     2175.00   1729.00 o   0.64595
   0   1   4    14877.58    14129.00    187.00 o   0.23927
  -1   2   4    25446.25    24303.00    271.00 o   0.24409
   0   2   4    12995.14    14840.00    186.00 o   0.24647
  -2   3   4      347.66      630.00     97.00 o   0.25346
  -1   3   4     2642.21     2442.00    109.00 o   0.25346
   0   3   4    67321.14    70634.00    592.00 o   0.25802
  -3   4   4   108312.20   112472.00   1030.00 o   0.26690
  -2   4   4    39651.11    44337.00    463.00 o   0.26470
  -1   4   4   169673.02   176460.00   1452.00 o   0.26690
   0   4   4     1285.30     2206.00    189.00 o   0.27337
  -4   5   4    52165.72    52976.01    560.00 o   0.28382
  -3   5   4    43172.82    43938.00    459.00 o   0.27969
  -2   5   4    54574.06    55481.00    533.00 o   0.27969
  -1   5   4   129991.77   139153.00   1261.00 o   0.28382
   0   5   4    55891.68    59175.00    566.00 o   0.29192
  -5   6   4      449.72      667.00    115.00 o   0.30366
  -4   6   4    12719.33    12206.00    227.00 o   0.29785
  -3   6   4    28024.24    28615.00    332.00 o   0.29588
  -2   6   4    31659.31    33287.00    447.00 o   0.29785
  -1   6   4    26327.05    29338.00    324.00 o   0.30366
   0   6   4     6343.92     6565.00    192.00 o   0.31311
  -6   7   4    18620.85    19382.00    304.00 o   0.32587
  -5   7   4    18635.07    20310.00    312.00 o   0.31864
  -4   7   4     8516.08     8671.00    253.00 o   0.31496
  -3   7   4    42973.63    43015.00    508.00 o   0.31496
  -2   7   4    15868.68    14811.00    299.00 o   0.31864
  -1   7   4    14740.10    16257.00    296.00 o   0.32587
   0   7   4     9547.08     8895.00    256.00 o   0.33643
  -7   8   4     2100.61     2239.00    177.00 o   0.35001
  -6   8   4    12268.28    12992.00    255.00 o   0.34158
  -5   8   4    21703.50    22520.00    307.00 o   0.33643
  -4   8   4    20819.53    20240.00    286.00 o   0.33469
  -3   8   4    14265.24    13549.00    274.00 o   0.33643
  -2   8   4    31831.39    29663.00    365.00 o   0.34158
  -1   8   4    33773.55    33053.00    437.00 o   0.35001
   0   8   4     1148.87      906.00    190.00 o   0.36147
  -8   9   4    11591.56    11718.00    304.00 o   0.37570
  -7   9   4     8567.96     8507.00    272.00 o   0.36628
  -6   9   4      836.15      812.00    172.00 o   0.35986
  -5   9   4      302.27      663.00    165.00 o   0.35660
  -4   9   4    14790.72    15272.00    297.00 o   0.35660
  -3   9   4    25798.88    26150.00    393.00 o   0.35986
  -2   9   4    24551.21    24915.00    417.00 o   0.36628
  -1   9   4    73873.34    74851.99    924.00 o   0.37570
   0   9   4     8408.69     9253.00    310.00 o   0.38791
  -9  10   4    14492.18    13601.00    343.00 o   0.40265
  -8  10   4     4491.64     4071.00    242.00 o   0.39239
  -7  10   4     1773.23     1601.00    201.00 o   0.38489
  -6  10   4     5128.66     4985.00    241.00 o   0.38032
  -5  10   4     6507.46     6415.00    237.00 o   0.37879
  -4  10   4    12554.37    12676.00    305.00 o   0.38032
  -3  10   4    14555.94    14615.00    329.00 o   0.38489
  -2  10   4    37073.91    37403.00    570.00 o   0.39239
  -1  10   4    40949.09    40736.00    617.00 o   0.40265
   0  10   4    19158.87    17848.00    427.00 o   0.41547
 -10  11   4     4759.47     4571.00    257.00 o   0.43061
  -9  11   4      108.42      503.00    263.00 o   0.41965
  -8  11   4     7047.50     6863.00    287.00 o   0.41124
  -7  11   4     3095.13     2910.00    250.00 o   0.40553
  -6  11   4     1396.90     1598.00    221.00 o   0.40265
  -5  11   4    12711.26    12801.00    330.00 o   0.40265
  -4  11   4    13625.89    13689.00    326.00 o   0.40553
  -3  11   4    16662.93    16122.00    385.00 o   0.41124
  -2  11   4     5445.22     5063.00    287.00 o   0.41965
  -1  11   4    31006.03    30024.00    555.00 o   0.43061
   0  11   4    11434.44    10773.00    366.00 o   0.44394
 -11  12   4      612.74      710.00    255.00 o   0.45942
 -10  12   4    11355.05    11921.00    383.00 o   0.44786
  -9  12   4    12426.41    12653.00    373.00 o   0.43866
  -8  12   4    14866.79    15081.00    401.00 o   0.43197
  -7  12   4     8078.93     7159.00    343.00 o   0.42790
  -6  12   4     7038.74     6244.00    295.00 o   0.42654
  -5  12   4    19274.39    18797.00    409.00 o   0.42790
  -4  12   4     7549.94     7565.00    301.00 o   0.43197
  -3  12   4     3827.44     3803.00    285.00 o   0.43866
  -2  12   4     3430.65     2509.00    282.00 o   0.44786
  -1  12   4    12911.70    12417.00    433.00 o   0.45942
   0  12   4     9415.73     7900.00    371.00 o   0.47316
 -12  13   4     7487.37     7563.00    367.00 o   0.48891
 -11  13   4      709.13      846.00    276.00 o   0.47684
 -10  13   4     2600.76     2285.00    279.00 o   0.46697
  -9  13   4    14884.09    14900.00    416.00 o   0.45942
  -8  13   4     9496.17     9880.00    371.00 o   0.45432
  -7  13   4    14130.45    13937.00    393.00 o   0.45174
  -6  13   4     6127.10     6091.00    300.00 o   0.45174
  -5  13   4     1609.54     1641.00    277.00 o   0.45432
  -4  13   4     2522.77     2187.00    359.00 o   0.45942
  -3  13   4     3857.42     3583.00    386.00 o   0.46697
  -2  13   4     8555.76     8378.00    407.00 o   0.47684
  -1  13   4       22.42      414.00    365.00 o   0.48891
   0  13   4      412.34      813.00    315.00 o   0.50301
 -13  14   4     1239.85     1313.00    330.00 o   0.51897
 -12  14   4     3744.89     3805.00    351.00 o   0.50647
 -11  14   4    19130.75    18824.00    506.00 o   0.49601
 -10  14   4    32680.43    31256.00    618.00 o   0.48771
  -9  14   4     8599.08     7435.00    383.00 o   0.48170
  -8  14   4     1439.54     1156.00    283.00 o   0.47806
  -7  14   4     6450.65     5409.00    347.00 o   0.47684
  -6  14   4     6765.03     6740.00    459.00 o   0.47806
  -5  14   4      782.58      966.00    328.00 o   0.48170
  -4  14   4     2668.19     2527.00    339.00 o   0.48771
  -3  14   4     1024.42      973.00    342.00 o   0.49601
  -2  14   4     1070.88     1584.00    332.00 o   0.50647
  -1  14   4     1035.66      931.00    331.00 o   0.51897
   0  14   4     3696.19     3658.00    383.00 o   0.53336
 -14  15   4     3812.76     4031.00    386.00 o   0.54950
 -13  15   4     3263.13     3806.00    374.00 o   0.53663
 -12  15   4      364.06      839.00    318.00 o   0.52566
 -11  15   4     1345.08     1635.00    327.00 o   0.51672
 -10  15   4    13379.47    11231.00    458.00 o   0.50991
  -9  15   4     1275.72     1527.00    354.00 o   0.50532
  -8  15   4    12202.08    11456.00    473.00 o   0.50301
  -7  15   4     8992.22     9075.00    422.00 o   0.50301
  -6  15   4      966.65     1860.00    337.00 o   0.50532
  -5  15   4     2361.49     2592.00    360.00 o   0.50991
  -4  15   4     1017.83     1055.00    345.00 o   0.51672
  -3  15   4      936.95     1206.00    341.00 o   0.52566
  -2  15   4       16.83      423.00    374.00 o   0.53663
  -1  15   4     3845.28     3860.00    369.00 o   0.54950
   0  15   4     6645.63     6279.00    461.00 o   0.56415
 -15  16   4     1346.21     1961.00    402.00 o   0.58044
 -14  16   4     1184.91     1242.00    383.00 o   0.56724
 -13  16   4      565.31      923.00    382.00 o   0.55583
 -12  16   4      511.84      789.00    360.00 o   0.54631
 -11  16   4     1253.83      974.00    347.00 o   0.53880
 -10  16   4    12651.68    12338.00    490.00 o   0.53336
  -9  16   4     2024.72     2542.00    379.00 o   0.53008
  -8  16   4     6248.88     5363.00    422.00 o   0.52898
  -7  16   4     4212.78     4281.00    482.00 o   0.53008
  -6  16   4     2215.26     1860.00    402.00 o   0.53336
  -5  16   4     1510.63     1665.00    375.00 o   0.53880
  -4  16   4     6372.60     6088.00    456.00 o   0.54631
  -3  16   4     1125.75     1226.00    372.00 o   0.55583
  -2  16   4     1416.89     1680.00    408.00 o   0.56724
  -1  16   4     1717.64     1590.00    432.00 o   0.58044
   0  16   4     4822.99     3624.00    462.00 o   0.59531
 -16  17   4     7901.18     8469.00    519.00 o   0.61172
 -15  17   4      548.78     1258.00    501.00 o   0.59824
 -14  17   4      316.44      961.00    459.00 o   0.58643
 -13  17   4      889.77     1279.00    412.00 o   0.57641
 -12  17   4      659.41      948.00    428.00 o   0.56827
 -11  17   4       38.95     1233.00    472.00 o   0.56208
 -10  17   4     2644.26     2510.00    393.00 o   0.55792
  -9  17   4     3600.21     4137.00    416.00 o   0.55583
  -8  17   4      148.79      529.00    399.00 o   0.55583
  -7  17   4      202.40      888.00    472.00 o   0.55792
  -6  17   4     3468.49     3915.00    529.00 o   0.56208
  -5  17   4      486.64      753.00    432.00 o   0.56827
  -4  17   4     1955.24     2133.00    433.00 o   0.57641
  -3  17   4     1260.44     1396.00    426.00 o   0.58643
  -2  17   4      545.57     1208.00    454.00 o   0.59824
  -1  17   4     1929.44     3122.00    520.00 o   0.61172
   0  17   4      539.18     1585.00    570.00 o   0.62677
 -17  18   4     2678.69     3352.00    986.00 o   0.64329
 -16  18   4      981.19     1575.00    532.00 o   0.62956
 -15  18   4     2975.00     3113.00    487.00 o   0.61741
 -14  18   4     1334.57     1221.00    519.00 o   0.60694
 -13  18   4      606.64     1116.00    431.00 o   0.59824
 -12  18   4     1015.31     1014.00    479.00 o   0.59138
 -11  18   4       93.02      392.00    476.00 o   0.58643
 -10  18   4     2381.96     2046.00    442.00 o   0.58345
  -9  18   4       41.83      747.00    513.00 o   0.58245
  -8  18   4     2414.20     2425.00    550.00 o   0.58345
  -7  18   4     7024.39     8263.00    741.00 o   0.58643
  -6  18   4     4640.71     4352.00    554.00 o   0.59138
  -5  18   4     2356.15     2723.00    574.00 o   0.59824
  -4  18   4     2604.55     3292.00    667.00 o   0.60694
  -3  18   4     1033.62     1882.00    518.00 o   0.61741
  -2  18   4       71.66      563.00    615.00 o   0.62956
  -1  18   4      798.42     1045.00    812.00 o   0.64329
 -16  19   4     3347.19     2136.00   1622.00 o   0.64870
 -15  19   4     1693.56     1090.00    686.00 o   0.63783
 -14  19   4     1239.59     2137.00    592.00 o   0.62863
 -13  19   4     1369.70     3031.00    484.00 o   0.62117
 -12  19   4     1801.32     1697.00    473.00 o   0.61552
 -11  19   4     1810.34     1986.00    463.00 o   0.61172
 -10  19   4     2128.54     3073.00    576.00 o   0.60981
  -9  19   4     6017.69     5640.00    660.00 o   0.60981
  -8  19   4     7873.62     7190.00    656.00 o   0.61172
  -7  19   4     4609.03     4331.00    749.00 o   0.61552
  -6  19   4      201.84      428.00    707.00 o   0.62117
  -5  19   4     3797.62     4612.00    902.00 o   0.62863
  -4  19   4      427.97      843.00    802.00 o   0.63783
  -3  19   4     1216.42     1044.00    984.00 o   0.64870
 -13  20   4      701.43     1855.00   1193.00 o   0.64510
 -12  20   4       81.98      399.00   1316.00 o   0.64057
 -11  20   4      450.13     1935.00   1057.00 o   0.63783
 -10  20   4     2169.49     2421.00   2034.00 o   0.63692
  -7  20   4     2365.87     3925.00   2202.00 o   0.64510
   0   1   5     8178.27     7816.00    170.00 o   0.29799
  -1   2   5    27777.56    29048.00    315.00 o   0.30188
   0   2   5    21026.04    20542.00    269.00 o   0.30380
  -2   3   5    50952.47    52529.00    492.00 o   0.30950
  -1   3   5     8559.59     8497.00    192.00 o   0.30950
   0   3   5    28998.93    28918.00    334.00 o   0.31324
  -3   4   5    46771.08    42381.00    447.00 o   0.32060
  -2   4   5    37089.39    37227.00    398.00 o   0.31877
  -1   4   5    60237.72    63639.00    597.00 o   0.32060
   0   4   5     6702.99     7476.00    193.00 o   0.32600
  -4   5   5    28531.89    27075.00    378.00 o   0.33482
  -3   5   5    25324.35    26225.00    342.00 o   0.33132
  -2   5   5    46514.97    49533.00    538.00 o   0.33132
  -1   5   5     3763.89     3943.00    180.00 o   0.33482
   0   5   5    32901.62    35128.00    430.00 o   0.34171
  -5   6   5    29365.73    29597.00    388.00 o   0.35179
  -4   6   5    27178.04    27904.00    414.00 o   0.34679
  -3   6   5    14851.05    16277.00    291.00 o   0.34510
  -2   6   5    15665.63    16692.00    288.00 o   0.34679
  -1   6   5      589.67      815.00    163.00 o   0.35179
   0   6   5      879.84     1004.00    176.00 o   0.35998
  -6   7   5    42616.51    41819.00    597.00 o   0.37113
  -5   7   5    11704.61    11638.00    267.00 o   0.36480
  -4   7   5    19745.16    18758.00    357.00 o   0.36159
  -3   7   5    25850.50    27662.00    400.00 o   0.36159
  -2   7   5      653.46      567.00    165.00 o   0.36480
  -1   7   5      910.34      868.00    183.00 o   0.37113
   0   7   5     5130.18     4913.00    220.00 o   0.38044
  -7   8   5     9012.03     8488.00    275.00 o   0.39250
  -6   8   5    22972.15    22034.00    371.00 o   0.38500
  -5   8   5    51379.34    50234.00    626.00 o   0.38044
  -4   8   5    13052.30    11598.00    311.00 o   0.37890
  -3   8   5    12153.00    11795.00    267.00 o   0.38044
  -2   8   5     4437.43     4573.00    227.00 o   0.38500
  -1   8   5    21345.47    21422.00    407.00 o   0.39250
   0   8   5    39008.28    38398.00    597.00 o   0.40275
  -8   9   5     9986.30     9859.00    314.00 o   0.41557
  -7   9   5     2103.42     1908.00    222.00 o   0.40707
  -6   9   5     6467.20     5918.00    261.00 o   0.40130
  -5   9   5    26479.76    26165.00    450.00 o   0.39839
  -4   9   5     4311.07     4602.00    248.00 o   0.39839
  -3   9   5     3925.95     4381.00    240.00 o   0.40130
  -2   9   5    15098.64    13247.00    358.00 o   0.40707
  -1   9   5     1456.92     1199.00    220.00 o   0.41557
   0   9   5     2006.16     1642.00    237.00 o   0.42664
  -9  10   5     1563.86     1433.00    245.00 o   0.44008
  -8  10   5     3412.29     3517.00    250.00 o   0.43071
  -7  10   5    10119.34    11247.00    344.00 o   0.42390
  -6  10   5     3641.73     3923.00    255.00 o   0.41975
  -5  10   5    45839.27    43105.00    644.00 o   0.41836
  -4  10   5    10397.84    10038.00    335.00 o   0.41975
  -3  10   5    24259.49    23780.00    485.00 o   0.42390
  -2  10   5    22523.52    21894.00    485.00 o   0.43071
  -1  10   5    20109.29    20185.00    485.00 o   0.44008
   0  10   5      711.95      894.00    268.00 o   0.45184
 -10  11   5     9798.18     9761.00    398.00 o   0.46581
  -9  11   5    20552.97    18911.00    446.00 o   0.45569
  -8  11   5     7605.78     7822.00    330.00 o   0.44795
  -7  11   5    10151.57    11283.00    361.00 o   0.44272
  -6  11   5    21495.91    19912.00    472.00 o   0.44008
  -5  11   5     3848.31     3547.00    328.00 o   0.44008
  -4  11   5    18956.82    18920.00    450.00 o   0.44272
  -3  11   5    11312.57    10445.00    386.00 o   0.44795
  -2  11   5    19439.90    18217.00    441.00 o   0.45569
  -1  11   5     8780.64     8917.00    371.00 o   0.46581
   0  11   5     3463.86     4001.00    294.00 o   0.47815
 -11  12   5     2439.86     2555.00    293.00 o   0.49256
 -10  12   5     3447.04     3681.00    298.00 o   0.48179
  -9  12   5     8351.93     8341.00    344.00 o   0.47325
  -8  12   5    17893.43    17048.00    451.00 o   0.46706
  -7  12   5     1527.12     1346.00    269.00 o   0.46330
  -6  12   5     9381.03     9450.00    392.00 o   0.46204
  -5  12   5    11567.79    13115.00    426.00 o   0.46330
  -4  12   5    21281.95    21873.00    589.00 o   0.46706
  -3  12   5    11386.48    12572.00    425.00 o   0.47325
  -2  12   5     4937.46     4351.00    340.00 o   0.48179
  -1  12   5     4415.59     3729.00    328.00 o   0.49256
   0  12   5     6106.44     6154.00    365.00 o   0.50540
 -12  13   5     1187.99     1442.00    332.00 o   0.52017
 -11  13   5     1135.29      952.00    293.00 o   0.50885
 -10  13   5     1077.21     1337.00    316.00 o   0.49960
  -9  13   5     9677.64     9039.00    424.00 o   0.49256
  -8  13   5     5215.89     4127.00    329.00 o   0.48780
  -7  13   5     6110.03     5936.00    349.00 o   0.48541
  -6  13   5     9317.07     8383.00    393.00 o   0.48541
  -5  13   5     5461.46     5291.00    376.00 o   0.48780
  -4  13   5    13448.67    13118.00    496.00 o   0.49256
  -3  13   5     4464.34     3795.00    384.00 o   0.49960
  -2  13   5     6887.47     7372.00    388.00 o   0.50885
  -1  13   5     2119.24     2382.00    325.00 o   0.52017
   0  13   5     9763.08    10470.00    432.00 o   0.53344
 -13  14   5     5277.12     5314.00    412.00 o   0.54852
 -12  14   5     3647.35     2730.00    373.00 o   0.53671
 -11  14   5     2532.62     2468.00    339.00 o   0.52685
 -10  14   5     1737.82     1335.00    314.00 o   0.51905
  -9  14   5      231.06      912.00    349.00 o   0.51341
  -8  14   5     9462.47     8804.00    421.00 o   0.50999
  -7  14   5     6076.25     6099.00    376.00 o   0.50885
  -6  14   5     7009.83     6098.00    419.00 o   0.50999
  -5  14   5     3703.13     3575.00    396.00 o   0.51341
  -4  14   5     3567.24     2798.00    397.00 o   0.51905
  -3  14   5     1662.85     1859.00    395.00 o   0.52685
  -2  14   5      288.09      609.00    362.00 o   0.53671
  -1  14   5     2501.98     2996.00    385.00 o   0.54852
   0  14   5     2224.34     2289.00    375.00 o   0.56216
 -14  15   5       41.65      461.00    407.00 o   0.57750
 -13  15   5      633.58     1432.00    376.00 o   0.56526
 -12  15   5      431.23      653.00    390.00 o   0.55486
 -11  15   5     2090.45     1914.00    368.00 o   0.54639
 -10  15   5     1549.38     1670.00    368.00 o   0.53996
  -9  15   5     2428.68     2891.00    406.00 o   0.53562
  -8  15   5    13012.79    13108.00    481.00 o   0.53344
  -7  15   5     4805.24     5115.00    419.00 o   0.53344
  -6  15   5     1263.97     1660.00    382.00 o   0.53562
  -5  15   5     2250.65     3242.00    450.00 o   0.53996
  -4  15   5      947.61     1123.00    414.00 o   0.54639
  -3  15   5     1883.25     2210.00    428.00 o   0.55486
  -2  15   5       98.06      611.00    434.00 o   0.56526
  -1  15   5      810.79      703.00    368.00 o   0.57750
   0  15   5      493.95      997.00    402.00 o   0.59145
 -15  16   5     1741.53     2203.00    446.00 o   0.60701
 -14  16   5      330.56      949.00    412.00 o   0.59440
 -13  16   5     1001.53     1042.00    442.00 o   0.58352
 -12  16   5     1606.03     2369.00    392.00 o   0.57446
 -11  16   5      628.84     1234.00    435.00 o   0.56732
 -10  16   5     7039.52     6869.00    482.00 o   0.56216
  -9  16   5     1419.56     1860.00    426.00 o   0.55904
  -8  16   5     6372.15     6074.00    528.00 o   0.55800
  -7  16   5     4911.19     4736.00    502.00 o   0.55904
  -6  16   5      123.70      700.00    464.00 o   0.56216
  -5  16   5      163.24     1100.00    539.00 o   0.56732
  -4  16   5     1663.26     1810.00    437.00 o   0.57446
  -3  16   5     1163.77     1418.00    432.00 o   0.58352
  -2  16   5     2276.13     1947.00    508.00 o   0.59440
  -1  16   5     1679.30     1768.00    445.00 o   0.60701
   0  16   5      228.64      908.00    532.00 o   0.62124
 -16  17   5      835.10     1053.00    732.00 o   0.63698
 -15  17   5     2590.34     2436.00    470.00 o   0.62405
 -14  17   5      936.80     1523.00    492.00 o   0.61274
 -13  17   5     1719.90     2634.00    571.00 o   0.60316
 -12  17   5     2955.82     2931.00    522.00 o   0.59538
 -11  17   5      504.95      977.00    441.00 o   0.58948
 -10  17   5     5526.26     4999.00    556.00 o   0.58551
  -9  17   5      697.89     1266.00    584.00 o   0.58352
  -8  17   5     2953.04     3265.00    492.00 o   0.58352
  -7  17   5     1975.30     1066.00    463.00 o   0.58551
  -6  17   5      746.12      787.00    479.00 o   0.58948
  -5  17   5      610.43     1289.00    557.00 o   0.59538
  -4  17   5      378.85      498.00    528.00 o   0.60316
  -3  17   5      785.30      787.00    481.00 o   0.61274
  -2  17   5      797.64     1532.00    636.00 o   0.62405
  -1  17   5      226.22      316.00    878.00 o   0.63698
 -15  18   5     3805.59     6989.00   1542.00 o   0.64245
 -14  18   5      288.96     2069.00    794.00 o   0.63239
 -13  18   5     1942.18     2974.00    814.00 o   0.62405
 -12  18   5      870.72     1548.00    538.00 o   0.61748
 -11  18   5     1692.75     1933.00    500.00 o   0.61274
 -10  18   5     1049.67     1347.00    519.00 o   0.60988
  -9  18   5      801.01     1689.00    542.00 o   0.60893
  -8  18   5     1698.90     1983.00    588.00 o   0.60988
  -7  18   5      507.41      778.00    718.00 o   0.61274
  -6  18   5     2973.08     2422.00    573.00 o   0.61748
  -5  18   5     1418.60     2191.00    820.00 o   0.62405
  -4  18   5       51.23     1103.00   1013.00 o   0.63239
  -3  18   5     2244.55     1731.00   1429.00 o   0.64245
 -13  19   5      492.16      473.00   1294.00 o   0.64607
 -12  19   5     2090.25     2482.00   1251.00 o   0.64063
 -11  19   5      829.72      876.00   1529.00 o   0.63698
 -10  19   5      780.49     1269.00   1300.00 o   0.63515
  -9  19   5     2006.61     2070.00   1845.00 o   0.63515
  -8  19   5      394.10       30.00   1591.00 o   0.63698
  -7  19   5       64.88       22.00   1748.00 o   0.64063
  -6  19   5     2191.87      276.00   1687.00 o   0.64607
   0   0   6     9648.15     8531.00    562.00 o   0.35524
   0   1   6     8399.66     8269.00    220.00 o   0.35687
  -1   2   6    18214.87    18190.00    287.00 o   0.36012
   0   2   6    29889.18    29931.00    378.00 o   0.36174
  -2   3   6    14569.15    14585.00    260.00 o   0.36654
  -1   3   6    10932.16     9658.00    247.00 o   0.36654
   0   3   6    19497.63    19722.00    333.00 o   0.36970
  -3   4   6     3160.46     3376.00    196.00 o   0.37595
  -2   4   6    38690.30    39756.00    484.00 o   0.37440
  -1   4   6    13528.26    14364.00    290.00 o   0.37595
   0   4   6     4098.32     4966.00    211.00 o   0.38057
  -4   5   6     1148.26     1021.00    181.00 o   0.38815
  -3   5   6     1834.84     1549.00    178.00 o   0.38514
  -2   5   6     9921.83    10211.00    255.00 o   0.38514
  -1   5   6    10463.21     9619.00    276.00 o   0.38815
   0   5   6     3990.03     3418.00    218.00 o   0.39411
  -5   6   6     2472.46     2383.00    220.00 o   0.40288
  -4   6   6    20697.30    20565.00    378.00 o   0.39852
  -3   6   6    10506.74    11017.00    275.00 o   0.39706
  -2   6   6    13271.01    13849.00    322.00 o   0.39852
  -1   6   6     1094.12     1161.00    216.00 o   0.40288
   0   6   6     2194.87     1925.00    217.00 o   0.41005
  -6   7   6     8495.79     8419.00    309.00 o   0.41988
  -5   7   6     4113.13     4224.00    233.00 o   0.41429
  -4   7   6    31953.24    31690.00    504.00 o   0.41147
  -3   7   6    14132.29    12466.00    320.00 o   0.41147
  -2   7   6     5349.96     5512.00    256.00 o   0.41429
  -1   7   6    27107.96    25942.00    459.00 o   0.41988
   0   7   6    30067.00    30975.00    513.00 o   0.42812
  -7   8   6    27795.10    27841.00    492.00 o   0.43888
  -6   8   6    28479.27    28309.00    481.00 o   0.43219
  -5   8   6    48583.55    45197.00    636.00 o   0.42812
  -4   8   6    42278.25    43064.00    613.00 o   0.42676
  -3   8   6    48108.71    45272.00    682.00 o   0.42812
  -2   8   6     2589.60     1871.00    238.00 o   0.43219
  -1   8   6     4304.35     5267.00    301.00 o   0.43888
   0   8   6     4678.88     4576.00    284.00 o   0.44807
  -8   9   6    16582.14    17308.00    439.00 o   0.45963
  -7   9   6     2571.11     2382.00    478.00 o   0.45196
  -6   9   6     4589.10     4477.00    289.00 o   0.44677
  -5   9   6    22533.32    22504.00    450.00 o   0.44415
  -4   9   6    10477.60    11795.00    398.00 o   0.44415
  -3   9   6    27622.46    27931.00    576.00 o   0.44677
  -2   9   6    19431.79    19033.00    480.00 o   0.45196
  -1   9   6    19514.13    19964.00    457.00 o   0.45963
   0   9   6     8588.26     8311.00    340.00 o   0.46966
  -9  10   6    10497.98    11539.00    356.00 o   0.48190
  -8  10   6      892.03      822.00    261.00 o   0.47336
  -7  10   6    15797.29    16257.00    419.00 o   0.46717
  -6  10   6    11346.38    10612.00    461.00 o   0.46341
  -5  10   6     4980.21     4959.00    351.00 o   0.46215
  -4  10   6      110.04      690.00    284.00 o   0.46341
  -3  10   6     2877.36     3462.00    327.00 o   0.46717
  -2  10   6    12442.55    13867.00    441.00 o   0.47336
  -1  10   6      442.73      981.00    301.00 o   0.48190
   0  10   6     9535.25     8259.00    372.00 o   0.49266
 -10  11   6      341.23      822.00    278.00 o   0.50551
  -9  11   6      626.07     1138.00    303.00 o   0.49620
  -8  11   6     7104.06     6325.00    371.00 o   0.48910
  -7  11   6    11428.22    11143.00    401.00 o   0.48432
  -6  11   6    18101.32    16951.00    507.00 o   0.48190
  -5  11   6     4023.63     3982.00    436.00 o   0.48190
  -4  11   6     3711.28     2809.00    347.00 o   0.48432
  -3  11   6     6690.43     5965.00    368.00 o   0.48910
  -2  11   6    16560.08    15165.00    477.00 o   0.49620
  -1  11   6     2534.48     2066.00    327.00 o   0.50551
   0  11   6     1985.62     1868.00    321.00 o   0.51690
 -11  12   6      270.37      484.00    362.00 o   0.53026
 -10  12   6      947.79     1663.00    311.00 o   0.52027
  -9  12   6     1532.07     1856.00    317.00 o   0.51237
  -8  12   6     4125.50     3355.00    340.00 o   0.50666
  -7  12   6     5045.12     5395.00    411.00 o   0.50320
  -6  12   6     8760.09     7314.00    412.00 o   0.50204
  -5  12   6     1767.02     1803.00    333.00 o   0.50320
  -4  12   6      184.69     1017.00    359.00 o   0.50666
  -3  12   6     1379.05     1555.00    338.00 o   0.51237
  -2  12   6     8740.61     8681.00    436.00 o   0.52027
  -1  12   6      122.74      846.00    382.00 o   0.53026
   0  12   6     1625.97     1180.00    350.00 o   0.54221
 -12  13   6     4981.73     5019.00    403.00 o   0.55600
 -11  13   6      683.00      994.00    367.00 o   0.54542
 -10  13   6     1997.69     1865.00    347.00 o   0.53681
  -9  13   6    10333.24    10111.00    444.00 o   0.53026
  -8  13   6    10788.35     9813.00    448.00 o   0.52584
  -7  13   6     5105.18     4344.00    371.00 o   0.52362
  -6  13   6      784.30     1296.00    417.00 o   0.52362
  -5  13   6     2175.41     2454.00    373.00 o   0.52584
  -4  13   6     2803.42     3115.00    400.00 o   0.53026
  -3  13   6     2817.16     3426.00    456.00 o   0.53681
  -2  13   6     2541.71     2754.00    420.00 o   0.54542
  -1  13   6     1054.94     1463.00    357.00 o   0.55600
   0  13   6     7009.69     6118.00    452.00 o   0.56844
 -13  14   6     6979.40     7233.00    469.00 o   0.58261
 -12  14   6     1762.07     1535.00    405.00 o   0.57150
 -11  14   6     3108.44     3761.00    623.00 o   0.56225
 -10  14   6     4395.45     4800.00    411.00 o   0.55495
  -9  14   6     8279.49     7672.00    433.00 o   0.54968
  -8  14   6     6129.99     6639.00    431.00 o   0.54649
  -7  14   6     5492.68     5287.00    422.00 o   0.54542
  -6  14   6      727.57     1679.00    428.00 o   0.54649
  -5  14   6     2112.00     1743.00    441.00 o   0.54968
  -4  14   6     2074.84     3037.00    638.00 o   0.55495
  -3  14   6     1340.57      947.00    411.00 o   0.56225
  -2  14   6     6909.67     6365.00    487.00 o   0.57150
  -1  14   6     5238.43     5504.00    431.00 o   0.58261
   0  14   6      482.29     1019.00    448.00 o   0.59547
 -14  15   6     4747.68     3119.00    508.00 o   0.60997
 -13  15   6     2295.76     1916.00    441.00 o   0.59840
 -12  15   6     2088.40     1727.00    449.00 o   0.58858
 -11  15   6     2376.57     2049.00    407.00 o   0.58061
 -10  15   6     2149.48     3374.00    523.00 o   0.57455
  -9  15   6     3942.87     4187.00    442.00 o   0.57048
  -8  15   6     7805.39     7733.00    468.00 o   0.56844
  -7  15   6      246.68     1642.00    567.00 o   0.56844
  -6  15   6      683.64     1856.00    474.00 o   0.57048
  -5  15   6     2011.12     2009.00    472.00 o   0.57455
  -4  15   6      108.34      859.00    527.00 o   0.58061
  -3  15   6      666.58     1454.00    480.00 o   0.58858
  -2  15   6      650.50     1015.00    452.00 o   0.59840
  -1  15   6     1573.29     2012.00    458.00 o   0.60997
   0  15   6     1788.50     3202.00    638.00 o   0.62320
 -15  16   6     4643.14     4888.00   1024.00 o   0.63798
 -14  16   6      151.20     2192.00    749.00 o   0.62600
 -13  16   6      694.58     1369.00    503.00 o   0.61567
 -12  16   6     3777.39     4930.00    492.00 o   0.60710
 -11  16   6     5158.78     5310.00    542.00 o   0.60034
 -10  16   6     3685.06     3668.00    556.00 o   0.59547
  -9  16   6      625.49     2167.00    502.00 o   0.59253
  -8  16   6     1762.50     2870.00    483.00 o   0.59154
  -7  16   6     1092.24     1572.00    498.00 o   0.59253
  -6  16   6     1234.51     3007.00    816.00 o   0.59547
  -5  16   6      984.37     1978.00    490.00 o   0.60034
  -4  16   6      514.52     1381.00    537.00 o   0.60710
  -3  16   6     2326.44     2692.00    501.00 o   0.61567
  -2  16   6      647.12     1509.00    783.00 o   0.62600
  -1  16   6      352.94     1399.00   1191.00 o   0.63798
 -14  17   6     1157.63     2300.00   1039.00 o   0.64344
 -13  17   6      143.83     1743.00    804.00 o   0.63432
 -12  17   6     4883.40     4179.00    846.00 o   0.62693
 -11  17   6       45.34      925.00    617.00 o   0.62133
 -10  17   6      742.78     2064.00    606.00 o   0.61756
  -9  17   6      499.87      645.00    698.00 o   0.61567
  -8  17   6      980.48     1088.00    568.00 o   0.61567
  -7  17   6      384.25     1089.00    648.00 o   0.61756
  -6  17   6       14.06      507.00    602.00 o   0.62133
  -5  17   6      544.45     1127.00    775.00 o   0.62693
  -4  17   6      535.26     1543.00    844.00 o   0.63432
  -3  17   6      501.03     2495.00   1147.00 o   0.64344
 -11  18   6     2045.35     3064.00   1462.00 o   0.64344
 -10  18   6      851.08     2738.00   3139.00 o   0.64071
  -9  18   6     1211.80     1531.00   2154.00 o   0.63980
  -8  18   6     2898.59     3770.00   2085.00 o   0.64071
  -7  18   6     2201.49      968.00   1736.00 o   0.64344
  -6  18   6     1290.13     4172.00   2338.00 o   0.64795
   0   1   7    19792.25    19324.00    405.00 o   0.41584
  -1   2   7    17440.18    16967.00    385.00 o   0.41864
   0   2   7    31130.21    28898.00    479.00 o   0.42003
  -2   3   7     7832.69     6565.00    271.00 o   0.42417
  -1   3   7     8467.00     8003.00    311.00 o   0.42417
   0   3   7      577.42     1261.00    248.00 o   0.42691
  -3   4   7    50223.59    49618.00    660.00 o   0.43233
  -2   4   7    20838.33    19645.00    403.00 o   0.43098
  -1   4   7     3108.43     3221.00    259.00 o   0.43233
   0   4   7    30052.12    29342.00    474.00 o   0.43636
  -4   5   7    20291.50    18821.00    400.00 o   0.44298
  -3   5   7     8964.82     8765.00    279.00 o   0.44034
  -2   5   7     1424.65     1360.00    247.00 o   0.44034
  -1   5   7    18871.54    19138.00    440.00 o   0.44298
   0   5   7    10052.85    10360.00    328.00 o   0.44821
  -5   6   7    16695.85    16442.00    382.00 o   0.45594
  -4   6   7     5034.93     4695.00    257.00 o   0.45209
  -3   6   7    13932.27    13690.00    359.00 o   0.45080
  -2   6   7     1286.90     1570.00    253.00 o   0.45209
  -1   6   7    10413.81     9771.00    357.00 o   0.45594
   0   6   7    27098.71    27419.00    516.00 o   0.46229
  -6   7   7    14743.74    14868.00    432.00 o   0.47103
  -5   7   7    13478.48    13689.00    356.00 o   0.46605
  -4   7   7    16574.23    17150.00    412.00 o   0.46355
  -3   7   7     2099.70     2751.00    405.00 o   0.46355
  -2   7   7       11.59      537.00    303.00 o   0.46605
  -1   7   7     3016.31     3133.00    296.00 o   0.47103
   0   7   7     3135.26     3750.00    338.00 o   0.47839
  -7   8   7     6706.75     6036.00    340.00 o   0.48804
  -6   8   7    15184.15    16039.00    460.00 o   0.48203
  -5   8   7     2581.59     3231.00    303.00 o   0.47839
  -4   8   7    11967.98    11304.00    402.00 o   0.47717
  -3   8   7     4271.40     5106.00    320.00 o   0.47839
  -2   8   7     5006.98     3920.00    328.00 o   0.48203
  -1   8   7     1344.80     1662.00    312.00 o   0.48804
   0   8   7     4595.63     4571.00    337.00 o   0.49632
  -8   9   7     4727.26     5311.00    354.00 o   0.50678
  -7   9   7    21302.83    20067.00    501.00 o   0.49983
  -6   9   7    18268.50    17427.00    472.00 o   0.49515
  -5   9   7     8882.60     9374.00    439.00 o   0.49279
  -4   9   7     8567.33     8143.00    351.00 o   0.49279
  -3   9   7    14350.23    14083.00    434.00 o   0.49515
  -2   9   7     9909.48     9080.00    411.00 o   0.49983
  -1   9   7     2236.82     2426.00    350.00 o   0.50678
   0   9   7     2817.95     2523.00    338.00 o   0.51590
  -9  10   7     4605.81     4056.00    382.00 o   0.52707
  -8  10   7     2541.63     2931.00    346.00 o   0.51927
  -7  10   7     2184.78     2291.00    359.00 o   0.51363
  -6  10   7    16665.18    15735.00    515.00 o   0.51022
  -5  10   7    11650.28    10672.00    435.00 o   0.50907
  -4  10   7     9892.31     9228.00    452.00 o   0.51022
  -3  10   7      489.51     1219.00    364.00 o   0.51363
  -2  10   7      190.49      549.00    337.00 o   0.51927
  -1  10   7      639.99      990.00    409.00 o   0.52707
   0  10   7       81.15      580.00    370.00 o   0.53692
 -10  11   7      778.12     1089.00    361.00 o   0.54873
  -9  11   7     8959.33     9562.00    443.00 o   0.54017
  -8  11   7     5504.06     4950.00    416.00 o   0.53366
  -7  11   7     7947.00     7433.00    528.00 o   0.52927
  -6  11   7     1635.24     1701.00    345.00 o   0.52707
  -5  11   7    13379.24    13173.00    503.00 o   0.52707
  -4  11   7    12210.65    12589.00    517.00 o   0.52927
  -3  11   7     3346.99     3319.00    343.00 o   0.53366
  -2  11   7     1495.17     2327.00    362.00 o   0.54017
  -1  11   7     5164.87     5184.00    437.00 o   0.54873
   0  11   7     8229.52     9284.00    456.00 o   0.55925
 -11  12   7      873.76     1675.00    447.00 o   0.57161
 -10  12   7     2885.56     3002.00    423.00 o   0.56236
  -9  12   7     2950.10     3267.00    420.00 o   0.55506
  -8  12   7     2690.48     3093.00    396.00 o   0.54979
  -7  12   7     7864.20     7479.00    536.00 o   0.54660
  -6  12   7     1126.22     1879.00    374.00 o   0.54554
  -5  12   7     9373.06     9235.00    493.00 o   0.54660
  -4  12   7     1855.80     1576.00    420.00 o   0.54979
  -3  12   7      178.84      556.00    423.00 o   0.55506
  -2  12   7     2335.58     2172.00    401.00 o   0.56236
  -1  12   7     1278.62     1297.00    434.00 o   0.57161
   0  12   7     4784.06     4708.00    487.00 o   0.58272
 -12  13   7     4869.08     5003.00    542.00 o   0.59557
 -11  13   7     2253.66     2723.00    482.00 o   0.58571
 -10  13   7      405.10     1030.00    447.00 o   0.57770
  -9  13   7     3977.72     3487.00    449.00 o   0.57161
  -8  13   7     2031.25     3024.00    398.00 o   0.56752
  -7  13   7      312.95     1622.00    442.00 o   0.56546
  -6  13   7     4322.17     4804.00    442.00 o   0.56546
  -5  13   7      323.33     1331.00    451.00 o   0.56752
  -4  13   7      220.63      700.00    474.00 o   0.57161
  -3  13   7     2804.93     3022.00    441.00 o   0.57770
  -2  13   7     2209.13     1745.00    433.00 o   0.58571
  -1  13   7      568.27     1465.00    472.00 o   0.59557
   0  13   7     2625.61     2906.00    508.00 o   0.60720
 -13  14   7      159.68      766.00    517.00 o   0.62049
 -12  14   7     1214.64      761.00    466.00 o   0.61007
 -11  14   7     1053.39     2010.00    465.00 o   0.60141
 -10  14   7     3447.10     4994.00    764.00 o   0.59459
  -9  14   7     5919.52     6209.00    705.00 o   0.58967
  -8  14   7     2636.46     3040.00    807.00 o   0.58670
  -7  14   7     2341.37     2350.00    501.00 o   0.58571
  -6  14   7     1309.52     2096.00    505.00 o   0.58670
  -5  14   7       53.25      865.00    586.00 o   0.58967
  -4  14   7      925.82     1825.00    508.00 o   0.59459
  -3  14   7      716.16     1320.00    440.00 o   0.60141
  -2  14   7     7192.06     8410.00    541.00 o   0.61007
  -1  14   7     1191.12     2108.00    579.00 o   0.62049
   0  14   7     5864.56     6886.00   1565.00 o   0.63258
 -14  15   7      112.37     1360.00   1316.00 o   0.64624
 -13  15   7        3.34      822.00   1082.00 o   0.63533
 -12  15   7        3.27      526.00    724.00 o   0.62610
 -11  15   7     1500.57     2095.00    509.00 o   0.61861
 -10  15   7     1473.85     2380.00    651.00 o   0.61293
  -9  15   7      377.92     1310.00    436.00 o   0.60911
  -8  15   7      302.32     1112.00    511.00 o   0.60720
  -7  15   7     2256.07     1706.00    497.00 o   0.60720
  -6  15   7      730.40     1622.00    505.00 o   0.60911
  -5  15   7      461.60      722.00    514.00 o   0.61293
  -4  15   7      256.80     1637.00    544.00 o   0.61861
  -3  15   7     1802.73     2729.00    698.00 o   0.62610
  -2  15   7     3837.29     4748.00   1142.00 o   0.63533
  -1  15   7     3433.60     3226.00   1433.00 o   0.64624
 -12  16   7     2314.38     4443.00   1550.00 o   0.64353
 -11  16   7       94.57      425.00   1316.00 o   0.63716
 -10  16   7      180.35      640.00    879.00 o   0.63258
  -9  16   7     7144.74     6696.00   1359.00 o   0.62981
  -8  16   7    10199.12    11461.00    847.00 o   0.62888
  -7  16   7     1033.56      533.00    686.00 o   0.62981
  -6  16   7     4443.87     8712.00    889.00 o   0.63258
  -5  16   7      111.31     1052.00    825.00 o   0.63716
  -4  16   7      189.37     1578.00   1075.00 o   0.64353
   0   1   8     3334.20     3286.00    342.00 o   0.47488
  -1   2   8     2012.11     2422.00    325.00 o   0.47732
   0   2   8    16328.77    16713.00    499.00 o   0.47854
  -2   3   8     2670.46     2795.00    323.00 o   0.48218
  -1   3   8      451.05      924.00    281.00 o   0.48218
   0   3   8     3524.47     3136.00    312.00 o   0.48459
  -3   4   8      437.36      987.00    322.00 o   0.48938
  -2   4   8     9903.62     9940.00    420.00 o   0.48819
  -1   4   8     5743.84     5186.00    342.00 o   0.48938
   0   4   8     3124.69     3533.00    403.00 o   0.49294
  -4   5   8     3067.73     2917.00    349.00 o   0.49881
  -3   5   8     3791.57     4255.00    349.00 o   0.49647
  -2   5   8      245.32      700.00    307.00 o   0.49647
  -1   5   8      971.01      910.00    316.00 o   0.49881
   0   5   8     1681.73     1762.00    336.00 o   0.50346
  -5   6   8     6155.80     6422.00    397.00 o   0.51036
  -4   6   8     1543.18     1999.00    403.00 o   0.50692
  -3   6   8      374.44      844.00    342.00 o   0.50577
  -2   6   8     7777.86     7638.00    390.00 o   0.50692
  -1   6   8    11597.72    12066.00    434.00 o   0.51036
   0   6   8    24714.77    24452.00    582.00 o   0.51603
  -6   7   8     8952.36     8614.00    478.00 o   0.52388
  -5   7   8      895.44     1329.00    306.00 o   0.51941
  -4   7   8    16341.08    16310.00    457.00 o   0.51716
  -3   7   8     8058.90     8490.00    440.00 o   0.51716
  -2   7   8     2442.13     2748.00    497.00 o   0.51941
  -1   7   8     5336.16     5954.00    395.00 o   0.52388
   0   7   8     6607.59     7441.00    430.00 o   0.53051
  -7   8   8     1713.10     2257.00    337.00 o   0.53922
  -6   8   8    14922.27    14528.00    523.00 o   0.53379
  -5   8   8    21634.05    20255.00    529.00 o   0.53051
  -4   8   8     6449.59     5295.00    605.00 o   0.52941
  -3   8   8     1593.70     1374.00    427.00 o   0.53051
  -2   8   8     2267.01     2022.00    374.00 o   0.53379
  -1   8   8     3420.23     3385.00    382.00 o   0.53922
   0   8   8    10999.68    11700.00    491.00 o   0.54673
  -8   9   8     1509.08     3028.00    564.00 o   0.55624
  -7   9   8    23400.75    22802.00    625.00 o   0.54992
  -6   9   8    43678.40    44358.00    800.00 o   0.54567
  -5   9   8    11910.66     9917.00    453.00 o   0.54353
  -4   9   8    19543.07    17785.00    625.00 o   0.54353
  -3   9   8    10569.84    10073.00    463.00 o   0.54567
  -2   9   8    11555.80    11449.00    487.00 o   0.54992
  -1   9   8      489.26     1008.00    398.00 o   0.55624
   0   9   8     6063.62     5520.00    432.00 o   0.56456
  -9  10   8      462.57     1364.00    530.00 o   0.57479
  -8  10   8     6404.78     6479.00    596.00 o   0.56765
  -7  10   8     3794.22     3588.00    442.00 o   0.56249
  -6  10   8      163.54      960.00    446.00 o   0.55938
  -5  10   8      352.25     1311.00    510.00 o   0.55833
  -4  10   8     4901.19     5136.00    489.00 o   0.55938
  -3  10   8     5174.10     5374.00    445.00 o   0.56249
  -2  10   8     3056.40     2496.00    392.00 o   0.56765
  -1  10   8     3885.60     5199.00    496.00 o   0.57479
   0  10   8     2453.71     2333.00    424.00 o   0.58384
 -10  11   8      733.98     1326.00    535.00 o   0.59471
  -9  11   8     5657.56     6452.00    631.00 o   0.58682
  -8  11   8     1156.66     1607.00    465.00 o   0.58084
  -7  11   8     3711.22     3415.00    439.00 o   0.57681
  -6  11   8     2282.46     1653.00    413.00 o   0.57479
  -5  11   8     3658.56     3639.00    457.00 o   0.57479
  -4  11   8     3604.99     3111.00    431.00 o   0.57681
  -3  11   8      570.19      953.00    411.00 o   0.58084
  -2  11   8     2789.55     2783.00    451.00 o   0.58682
  -1  11   8     1690.41     1698.00    446.00 o   0.59471
   0  11   8     1505.66     3118.00    435.00 o   0.60443
 -11  12   8       10.04      851.00    551.00 o   0.61589
 -10  12   8      327.05     1114.00    572.00 o   0.60732
  -9  12   8     2015.70     1741.00    542.00 o   0.60056
  -8  12   8      389.89     1324.00    542.00 o   0.59569
  -7  12   8     1532.29     2402.00    624.00 o   0.59275
  -6  12   8      624.34      688.00    432.00 o   0.59177
  -5  12   8     1067.29     1336.00    472.00 o   0.59275
  -4  12   8     2564.57     3236.00    458.00 o   0.59569
  -3  12   8     2452.56     2411.00    463.00 o   0.60056
  -2  12   8     2509.77     2007.00    466.00 o   0.60732
  -1  12   8     2306.96     2683.00    496.00 o   0.61589
   0  12   8      843.81     2823.00    904.00 o   0.62621
 -12  13   8     2514.92     2373.00   1119.00 o   0.63819
 -11  13   8     5376.11     6276.00    896.00 o   0.62900
 -10  13   8      252.16     1715.00    605.00 o   0.62154
  -9  13   8      917.75      463.00    537.00 o   0.61589
  -8  13   8     2665.19     4351.00    573.00 o   0.61209
  -7  13   8     1502.45     1795.00    520.00 o   0.61019
  -6  13   8        8.21      559.00    495.00 o   0.61019
  -5  13   8     1035.78     1153.00    430.00 o   0.61209
  -4  13   8      301.60     1317.00    516.00 o   0.61589
  -3  13   8      578.65     1010.00    578.00 o   0.62154
  -2  13   8     3847.17     3185.00    677.00 o   0.62900
  -1  13   8      906.39     3283.00   1439.00 o   0.63819
   0  13   8     1301.61     1765.00   1320.00 o   0.64905
 -11  14   8     1101.45     2375.00   1624.00 o   0.64365
 -10  14   8     2682.81     5492.00   1099.00 o   0.63728
  -9  14   8     1504.99     2588.00    714.00 o   0.63269
  -8  14   8     1363.61     2218.00    579.00 o   0.62992
  -7  14   8     6066.83     6041.00    608.00 o   0.62900
  -6  14   8     3034.44     6643.00   1016.00 o   0.62992
  -5  14   8     2353.40     1898.00    574.00 o   0.63269
  -4  14   8     5028.73     4459.00   1108.00 o   0.63728
  -3  14   8     2567.42     3795.00   1009.00 o   0.64365
  -8  15   8      979.22     2983.00   2445.00 o   0.64905
  -7  15   8     1317.80     3957.00   1394.00 o   0.64905
   0   1   9     3059.94     2381.00    409.00 o   0.53395
  -1   2   9     4034.67     3876.00    453.00 o   0.53612
   0   2   9     1647.46     1541.00    386.00 o   0.53721
  -2   3   9      943.27     1168.00    394.00 o   0.54045
  -1   3   9     3920.37     4171.00    428.00 o   0.54045
   0   3   9    22087.83    19340.00    626.00 o   0.54260
  -3   4   9     8619.60     8176.00    492.00 o   0.54688
  -2   4   9      334.14      620.00    458.00 o   0.54582
  -1   4   9     3301.91     3708.00    447.00 o   0.54688
   0   4   9     9202.96     8707.00    463.00 o   0.55007
  -4   5   9     2401.73     2491.00    415.00 o   0.55534
  -3   5   9     7209.19     6420.00    453.00 o   0.55324
  -2   5   9     9097.33     9660.00    550.00 o   0.55324
  -1   5   9      127.43      778.00    459.00 o   0.55534
   0   5   9    12214.61    12893.00    490.00 o   0.55952
  -5   6   9     9561.27     8733.00    648.00 o   0.56573
  -4   6   9     4471.85     3406.00    440.00 o   0.56264
  -3   6   9     2195.24     2322.00    533.00 o   0.56160
  -2   6   9     7924.18     8860.00    561.00 o   0.56264
  -1   6   9      764.98     1173.00    439.00 o   0.56573
   0   6   9     3721.86     4085.00    479.00 o   0.57086
  -6   7   9     4771.60     5401.00    548.00 o   0.57796
  -5   7   9    10508.48    10875.00    565.00 o   0.57391
  -4   7   9     1312.79     2054.00    430.00 o   0.57188
  -3   7   9    10479.00     9860.00    621.00 o   0.57188
  -2   7   9     2845.39     3188.00    433.00 o   0.57391
  -1   7   9     3214.71     4141.00    505.00 o   0.57796
   0   7   9     1058.39     1072.00    524.00 o   0.58398
  -7   8   9     8509.77     8634.00    584.00 o   0.59191
  -6   8   9      977.00     1686.00    492.00 o   0.58696
  -5   8   9     2263.99     2581.00    533.00 o   0.58398
  -4   8   9     3254.69     2968.00    500.00 o   0.58298
  -3   8   9     4055.39     4638.00    493.00 o   0.58398
  -2   8   9     1824.79     2670.00    689.00 o   0.58696
  -1   8   9      224.09      414.00    448.00 o   0.59191
   0   8   9      787.08     1863.00    463.00 o   0.59876
  -8   9   9     4485.82     3831.00    589.00 o   0.60745
  -7   9   9     1038.89     1686.00    720.00 o   0.60167
  -6   9   9     2013.22     2510.00    519.00 o   0.59778
  -5   9   9     1255.55     2928.00    616.00 o   0.59583
  -4   9   9     3344.55     2522.00    470.00 o   0.59583
  -3   9   9      237.15      937.00    523.00 o   0.59778
  -2   9   9     1320.31     1990.00    592.00 o   0.60167
  -1   9   9     4491.68     4608.00    693.00 o   0.60745
   0   9   9     1611.28     2298.00    560.00 o   0.61508
  -9  10   9      528.76     1265.00    567.00 o   0.62448
  -8  10   9     5355.13     5670.00   1110.00 o   0.61791
  -7  10   9     1950.13     2231.00    567.00 o   0.61318
  -6  10   9      417.32     1064.00    565.00 o   0.61032
  -5  10   9      173.50      579.00    609.00 o   0.60937
  -4  10   9     4005.10     3296.00    537.00 o   0.61032
  -3  10   9      265.96     1340.00    599.00 o   0.61318
  -2  10   9     2940.21     4532.00    660.00 o   0.61791
  -1  10   9       87.99     1387.00    632.00 o   0.62448
   0  10   9     2149.33     3267.00    821.00 o   0.63282
 -10  11   9     2935.21     3814.00    959.00 o   0.64287
  -9  11   9     5682.03     4477.00    713.00 o   0.63557
  -8  11   9     4720.40     5990.00    831.00 o   0.63005
  -7  11   9     2566.11     2713.00    564.00 o   0.62634
  -6  11   9     3790.57     3745.00    711.00 o   0.62448
  -5  11   9     3959.24     4772.00    685.00 o   0.62448
  -4  11   9     4283.24     3742.00    616.00 o   0.62634
  -3  11   9     1647.84     1597.00    660.00 o   0.63005
  -2  11   9      126.02     1072.00    713.00 o   0.63557
  -1  11   9     1336.32     1757.00    826.00 o   0.64287
  -9  12   9     1041.28      251.00   1578.00 o   0.64828
  -8  12   9     1972.39     6933.00   2299.00 o   0.64377
  -7  12   9     6052.19     8410.00   2168.00 o   0.64105
  -6  12   9     3360.34     3824.00   1144.00 o   0.64014
  -5  12   9     4427.62     4046.00   1269.00 o   0.64105
  -4  12   9     3679.01     3137.00    738.00 o   0.64377
  -3  12   9     3852.16     5325.00   1285.00 o   0.64828
   0   1  10     2846.95     2206.00    496.00 o   0.59304
  -1   2  10     6524.98     6021.00    549.00 o   0.59500
   0   2  10      294.80     1095.00    670.00 o   0.59598
  -2   3  10      194.65      368.00    565.00 o   0.59891
  -1   3  10     7062.54     6233.00    553.00 o   0.59891
   0   3  10     1491.01     2223.00    581.00 o   0.60085
  -3   4  10      860.35     1509.00    542.00 o   0.60472
  -2   4  10     1469.86     1027.00    633.00 o   0.60375
  -1   4  10     9168.62     8882.00    704.00 o   0.60472
   0   4  10      513.76     1578.00    562.00 o   0.60760
  -4   5  10      988.31     2097.00    577.00 o   0.61238
  -3   5  10     2969.86     3134.00    713.00 o   0.61047
  -2   5  10     2537.39     3106.00    579.00 o   0.61047
  -1   5  10     3660.58     3468.00    573.00 o   0.61238
   0   5  10     2340.17     1942.00    521.00 o   0.61617
  -5   6  10     5304.86     6353.00    690.00 o   0.62182
  -4   6  10     2090.45     2114.00    526.00 o   0.61900
  -3   6  10     1753.17     3429.00    929.00 o   0.61806
  -2   6  10      345.50     1380.00    602.00 o   0.61900
  -1   6  10     4017.58     3630.00    733.00 o   0.62182
   0   6  10      985.57      818.00    809.00 o   0.62649
  -6   7  10     2713.67     2916.00    918.00 o   0.63296
  -5   7  10     3239.29     2957.00    796.00 o   0.62927
  -4   7  10      814.20      713.00   1060.00 o   0.62741
  -3   7  10      145.61      515.00    788.00 o   0.62741
  -2   7  10     1364.95     2495.00    847.00 o   0.62927
  -1   7  10     3223.91     4119.00   1134.00 o   0.63296
   0   7  10     1292.21     1339.00    807.00 o   0.63846
  -7   8  10     5699.92     4868.00   1209.00 o   0.64572
  -6   8  10     3022.55     4217.00   1467.00 o   0.64119
  -5   8  10       23.97      107.00   1283.00 o   0.63846
  -4   8  10       97.77     3229.00   2018.00 o   0.63755
  -3   8  10      114.92      364.00   1814.00 o   0.63846
  -2   8  10     1909.37     6074.00   3312.00 o   0.64119
  -1   8  10     2095.20     1501.00    778.00 o   0.64572
  -5   9  10     1842.18     2315.00   1679.00 o   0.64932
